# Supplementary material for: Increased phenotypic diversity as a consequence of ecological opportunity in the island radiation of Sulawesi ricefishes (Teleostei: Adrianichthyidae)
Source: BMC Ecol Evol. 2025 Mar 12;25:19. doi: 10.1186/s12862-025-02355-1 (PMC11900528; doi:10.1186/s12862-025-02355-1)
Supplement: Supplementary file 2 — Supplementary Material 2: Suppl_Tab_2_Specimen_List.csv: Supplementary Table 2: Spreadsheet listing all museum material that was used for Geometric Morphometric analyses [file 12862_2025_2355_MOESM2_ESM.csv]

Institution	Collection Number	Picture	Genus	Species	OTU Variety	Locality	Sex	Standard Length	Collection Date	Origin	Type	Datasets	Further comments
MZB	25207	A_oophorus_P011_3_M	Adrianichthys	oophorus		Lake Poso, Poso Regency, Sulawesi Tengah Province, Indonesia	male	68.1	2011	wild caught		DS-G, DS-G-MF
MZB	25208	A_oophorus_P011_4_M	Adrianichthys	oophorus		Lake Poso, Poso Regency, Sulawesi Tengah Province, Indonesia	male	64.6	2011	wild caught		DS-G, DS-G-MF
MZB	28103	A_oophorus_P011_6_M	Adrianichthys	oophorus		Lake Poso, Poso Regency, Sulawesi Tengah Province, Indonesia	male	61.8	2011	wild caught		DS-G, DS-G-MF
ZFMK	121925	A_oophorus_P011_1_M	Adrianichthys	oophorus		Lake Poso, Poso Regency, Sulawesi Tengah Province, Indonesia	male	68.3	2011	wild caught		DS-G, DS-G-MF
ZFMK	121926	A_oophorus_Poso9_1_M	Adrianichthys	oophorus		Lake Poso, Poso Regency, Sulawesi Tengah Province, Indonesia	male	64.2	2009	wild caught		DS-G, DS-G-MF
ZFMK	139654	A_largeeye_WF_1	Adrianichthys	oophorus		Lake Poso, Poso Regency, Sulawesi Tengah Province, Indonesia	male	67.3	Dec 2013	wild caught		DS-G, DS-G-MF
ZFMK	139663	A_oophorus_P011_5_M	Adrianichthys	oophorus		Lake Poso, Poso Regency, Sulawesi Tengah Province, Indonesia	male	57.9	2011	wild caught		DS-G, DS-G-MF
ZFMK	139665	A_oophorus_Poso9_2_M	Adrianichthys	oophorus		Lake Poso, Poso Regency, Sulawesi Tengah Province, Indonesia	male	59.5	2009	wild caught		DS-G, DS-G-MF
ZFMK	139666	A_oophorus_Poso9_7_M	Adrianichthys	oophorus		Lake Poso, Poso Regency, Sulawesi Tengah Province, Indonesia	male	58	2009	wild caught		DS-G, DS-G-MF
MZB	25201	A_oophorus_Poso9_4	Adrianichthys	oophorus		Lake Poso, Poso Regency, Sulawesi Tengah Province, Indonesia	female	68.8	2009	wild caught		DS-G, DS-G-MF, DS-FE
MZB	25202	A_oophorus_Poso9_5	Adrianichthys	oophorus		Lake Poso, Poso Regency, Sulawesi Tengah Province, Indonesia	female	67.9	2009	wild caught		DS-G, DS-G-MF, DS-FE
MZB	28097	A_largeeye_WF_7	Adrianichthys	oophorus		Lake Poso, Poso Regency, Sulawesi Tengah Province, Indonesia	female	61.6	Dec 2013	wild caught		DS-G, DS-G-MF, DS-FE
MZB	28098	A_largeeye_WF_8	Adrianichthys	oophorus		Lake Poso, Poso Regency, Sulawesi Tengah Province, Indonesia	female	63.9	Dec 2013	wild caught		DS-G, DS-G-MF, DS-FE
MZB	28099	A_largeeye_WF_9	Adrianichthys	oophorus		Lake Poso, Poso Regency, Sulawesi Tengah Province, Indonesia	female	65.8	Dec 2013	wild caught		DS-G, DS-G-MF, DS-FE
MZB	28100	A_largeeye_WF_10	Adrianichthys	oophorus		Lake Poso, Poso Regency, Sulawesi Tengah Province, Indonesia	female	66.8	Dec 2013	wild caught		DS-G, DS-G-MF, DS-FE
MZB	28101	A_oophorus_P011_10_F	Adrianichthys	oophorus		Lake Poso, Poso Regency, Sulawesi Tengah Province, Indonesia	female	59.1	2011	wild caught		DS-G, DS-G-MF, DS-FE
MZB	28102	A_oophorus_P011_5_F	Adrianichthys	oophorus		Lake Poso, Poso Regency, Sulawesi Tengah Province, Indonesia	female	61.1	2011	wild caught		DS-G, DS-G-MF, DS-FE
MZB	28104	A_oophorus_P011_7_F	Adrianichthys	oophorus		Lake Poso, Poso Regency, Sulawesi Tengah Province, Indonesia	female	59.8	2011	wild caught		DS-G, DS-G-MF, DS-FE
MZB	28105	A_oophorus_Poso9_11	Adrianichthys	oophorus		Lake Poso, Poso Regency, Sulawesi Tengah Province, Indonesia	female	63.3	2009	wild caught		DS-G, DS-G-MF, DS-FE
MZB	28106	A_oophorus_Poso9_14	Adrianichthys	oophorus		Lake Poso, Poso Regency, Sulawesi Tengah Province, Indonesia	female	59.9	2009	wild caught		DS-G, DS-G-MF, DS-FE
MZB	28107	A_oophorus_Poso9_22	Adrianichthys	oophorus		Lake Poso, Poso Regency, Sulawesi Tengah Province, Indonesia	female	61.5	2009	wild caught		DS-G, DS-G-MF, DS-FE
MZB	28108	A_smalleye_WF_10	Adrianichthys	oophorus		Lake Poso, Poso Regency, Sulawesi Tengah Province, Indonesia	female	59.3	Dec 2013	wild caught		DS-G, DS-G-MF, DS-FE
MZB	28109	A_smalleye_WF_11	Adrianichthys	oophorus		Lake Poso, Poso Regency, Sulawesi Tengah Province, Indonesia	female	58	Dec 2013	wild caught		DS-G, DS-G-MF, DS-FE
MZB	28110	A_smalleye_WF_12	Adrianichthys	oophorus		Lake Poso, Poso Regency, Sulawesi Tengah Province, Indonesia	female	61	Dec 2013	wild caught		DS-G, DS-G-MF, DS-FE
MZB	28111	A_smalleye_WF_13	Adrianichthys	oophorus		Lake Poso, Poso Regency, Sulawesi Tengah Province, Indonesia	female	58.1	Dec 2013	wild caught		DS-G, DS-G-MF, DS-FE
MZB	28112	A_smalleye_WF_8	Adrianichthys	oophorus		Lake Poso, Poso Regency, Sulawesi Tengah Province, Indonesia	female	58.4	Dec 2013	wild caught		DS-G, DS-G-MF, DS-FE
MZB	28113	A_smalleye_WF_9	Adrianichthys	oophorus		Lake Poso, Poso Regency, Sulawesi Tengah Province, Indonesia	female	59.3	Dec 2013	wild caught		DS-G, DS-G-MF, DS-FE
ZFMK	121920	A_oophorus_Poso9_13	Adrianichthys	oophorus		Lake Poso, Poso Regency, Sulawesi Tengah Province, Indonesia	female	62.7	2009	wild caught		DS-G, DS-G-MF, DS-FE
ZFMK	139656	A_largeeye_WF_2	Adrianichthys	oophorus		Lake Poso, Poso Regency, Sulawesi Tengah Province, Indonesia	female	68.2	Dec 2013	wild caught		DS-G, DS-G-MF, DS-FE
ZFMK	139657	A_largeeye_WF_4	Adrianichthys	oophorus		Lake Poso, Poso Regency, Sulawesi Tengah Province, Indonesia	female	70.3	Dec 2013	wild caught		DS-G, DS-G-MF, DS-FE
ZFMK	139657	A_largeeye_WF_5	Adrianichthys	oophorus		Lake Poso, Poso Regency, Sulawesi Tengah Province, Indonesia	female	64.8	Dec 2013	wild caught		DS-G, DS-G-MF, DS-FE
ZFMK	139658	A_largeeye_WF_6	Adrianichthys	oophorus		Lake Poso, Poso Regency, Sulawesi Tengah Province, Indonesia	female	69.2	Dec 2013	wild caught		DS-G, DS-G-MF, DS-FE
ZFMK	139659	A_oophorus_P011_1_F	Adrianichthys	oophorus		Lake Poso, Poso Regency, Sulawesi Tengah Province, Indonesia	female	62.5	2011	wild caught		DS-G, DS-G-MF, DS-FE
ZFMK	139660	A_oophorus_P011_2_F	Adrianichthys	oophorus		Lake Poso, Poso Regency, Sulawesi Tengah Province, Indonesia	female	61.7	2011	wild caught		DS-G, DS-G-MF, DS-FE
ZFMK	139661	A_oophorus_P011_3_F	Adrianichthys	oophorus		Lake Poso, Poso Regency, Sulawesi Tengah Province, Indonesia	female	58.1	2011	wild caught		DS-G, DS-G-MF, DS-FE
ZFMK	139662	A_oophorus_P011_4_F	Adrianichthys	oophorus		Lake Poso, Poso Regency, Sulawesi Tengah Province, Indonesia	female	64.2	2011	wild caught		DS-G, DS-G-MF, DS-FE
ZFMK	139664	A_oophorus_Poso9_10	Adrianichthys	oophorus		Lake Poso, Poso Regency, Sulawesi Tengah Province, Indonesia	female	64.9	2009	wild caught		DS-G, DS-G-MF, DS-FE
ZFMK	139667	A_smalleye_WF_1	Adrianichthys	oophorus		Lake Poso, Poso Regency, Sulawesi Tengah Province, Indonesia	female	57.1	Dec 2013	wild caught		DS-G, DS-G-MF, DS-FE
ZFMK	139668	A_smalleye_WF_2	Adrianichthys	oophorus		Lake Poso, Poso Regency, Sulawesi Tengah Province, Indonesia	female	59.1	Dec 2013	wild caught		DS-G, DS-G-MF, DS-FE
ZFMK	139669	A_smalleye_WF_3	Adrianichthys	oophorus		Lake Poso, Poso Regency, Sulawesi Tengah Province, Indonesia	female	60.2	Dec 2013	wild caught		DS-G, DS-G-MF, DS-FE
ZFMK	139670	A_smalleye_WF_4	Adrianichthys	oophorus		Lake Poso, Poso Regency, Sulawesi Tengah Province, Indonesia	female	61.5	Dec 2013	wild caught		DS-G, DS-G-MF, DS-FE
ZFMK	139671	A_smalleye_WF_5	Adrianichthys	oophorus		Lake Poso, Poso Regency, Sulawesi Tengah Province, Indonesia	female	58.5	Dec 2013	wild caught		DS-G, DS-G-MF, DS-FE
ZFMK	139672	A_smalleye_WF_6	Adrianichthys	oophorus		Lake Poso, Poso Regency, Sulawesi Tengah Province, Indonesia	female	62.8	Dec 2013	wild caught		DS-G, DS-G-MF, DS-FE
ZFMK	139673	A_smalleye_WF_7	Adrianichthys	oophorus		Lake Poso, Poso Regency, Sulawesi Tengah Province, Indonesia	female	60.2	Dec 2013	wild caught		DS-G, DS-G-MF, DS-FE
ZMH	22576.2	A_poptae_ZMH22576_2	Adrianichthys	poptae		Outlet of Lake Poso, Poso Regency, Sulawesi Tengah Province, Indonesia	female	107.1	Sep 83	wild caught		DS-FE
ZMH	22576.3	A_poptae_ZMH22576_3	Adrianichthys	poptae		Outlet of Lake Poso, Poso Regency, Sulawesi Tengah Province, Indonesia	female	111	Sep 83	wild caught		DS-FE
MZB	28114	O_celebensis_WF_25	Oryzias	celebensis	Maros	Patenucrug River, Bantimurung, Maros Regency, Sulawesi Selatan Province, Indonesia	male	37.3	10. Jun 06	wild caught		DS-G, DS-G-MF
MZB	28115	O_celebensis_WF_31	Oryzias	celebensis	Maros	Patenucrug River, Bantimurung, Maros Regency, Sulawesi Selatan Province, Indonesia	male	37.6	10. Jun 06	wild caught		DS-G, DS-G-MF
ZFMK	139674	O_celebensis_WF_2	Oryzias	celebensis	Maros	Patenucrug River, Bantimurung, Maros Regency, Sulawesi Selatan Province, Indonesia	male	35.9	10. Jun 06	wild caught		DS-G, DS-G-MF
ZFMK	139676	O_celebensis_WF_22	Oryzias	celebensis	Rumbia	Rumbia River, Jeneponto Regency, Sulawesi Selatan Province, Indonesia	male	31.1	22. Jul 07	wild caught		DS-G, DS-G-MF
ZFMK	139679	O_celebensis_WF_7	Oryzias	celebensis	Rumbia	Rumbia River, Jeneponto Regency, Sulawesi Selatan Province, Indonesia	male	32.1	21. Jul 07	wild caught		DS-G, DS-G-MF
MZB	25215	O_celebensis_WF_20	Oryzias	celebensis	Maros	Patenucrug River, Bantimurung, Maros Regency, Sulawesi Selatan Province, Indonesia	female	40.8	10. Jun 06	wild caught		DS-G, DS-G-MF, DS-FE
MZB	25216	O_celebensis_WF_30	Oryzias	celebensis	Rumbia	Rumbia River, Jeneponto Regency, Sulawesi Selatan Province, Indonesia	female	38.9	25. Jul 07	wild caught		DS-G, DS-G-MF, DS-FE
MZB	28116	O_celebensis_WF_33	Oryzias	celebensis	Maros	Patenucrug River, Bantimurung, Maros Regency, Sulawesi Selatan Province, Indonesia	female	41.1	10. Jun 06	wild caught		DS-G, DS-G-MF, DS-FE
MZB	28118	O_celebensis_WF_32	Oryzias	celebensis	Rumbia	Rumbia River, Jeneponto Regency, Sulawesi Selatan Province, Indonesia	female	30.8	26. Jul 07	wild caught		DS-G, DS-G-MF, DS-FE
ZFMK	139675	O_celebensis_WF_24	Oryzias	celebensis	Maros	Patenucrug River, Bantimurung, Maros Regency, Sulawesi Selatan Province, Indonesia	female	34.1	10. Jun 06	wild caught		DS-G, DS-G-MF, DS-FE
ZFMK	139675	O_celebensis_WF_26	Oryzias	celebensis	Rumbia	Rumbia River, Jeneponto Regency, Sulawesi Selatan Province, Indonesia	female	31.3	24. Jul 07	wild caught		DS-G, DS-G-MF, DS-FE
ZFMK	139677	O_celebensis_WF_23	Oryzias	celebensis	Rumbia	Rumbia River, Jeneponto Regency, Sulawesi Selatan Province, Indonesia	female	28.6	23. Jul 07	wild caught		DS-G, DS-G-MF, DS-FE
ZFMK	139678	O_celebensis_WF_6	Oryzias	celebensis	Rumbia	Rumbia River, Jeneponto Regency, Sulawesi Selatan Province, Indonesia	female	32.8	20. Jul 07	wild caught		DS-G, DS-G-MF, DS-FE
ZFMK	31632	O_curvinotus_ZFMK_31631-31652_2	Oryzias	curvinotus		Quang Ngai Province, Vietnam	male	20.6	23. Feb 00	wild caught		DS-G, DS-G-MF	Vietnam kleiner Bach, ca 20 km westlich N#1, Quang Ngai Provinz 95, 15.07.86 N; 108.35.98 E leg. And det. - J. Freyhof, F. Herder, D. Serov
ZFMK	31633	O_curvinotus_ZFMK_31631-31652_3	Oryzias	curvinotus		Quang Ngai Province, Vietnam	male	21.3	23. Feb 00	wild caught		DS-G, DS-G-MF	Vietnam kleiner Bach, ca 20 km westlich N#1, Quang Ngai Provinz 95, 15.07.86 N; 108.35.98 E leg. And det. - J. Freyhof, F. Herder, D. Serov
ZFMK	31635	O_curvinotus_ZFMK_31631-31652_5	Oryzias	curvinotus		Quang Ngai Province, Vietnam	male	25.1	23. Feb 00	wild caught		DS-G, DS-G-MF	Vietnam kleiner Bach, ca 20 km westlich N#1, Quang Ngai Provinz 95, 15.07.86 N; 108.35.98 E leg. And det. - J. Freyhof, F. Herder, D. Serov
ZFMK	31637	O_curvinotus_ZFMK_31631-31652_7	Oryzias	curvinotus		Quang Ngai Province, Vietnam	male	26.3	23. Feb 00	wild caught		DS-G, DS-G-MF	Vietnam kleiner Bach, ca 20 km westlich N#1, Quang Ngai Provinz 95, 15.07.86 N; 108.35.98 E leg. And det. - J. Freyhof, F. Herder, D. Serov
ZFMK	31638	O_curvinotus_ZFMK_31631-31652_8	Oryzias	curvinotus		Quang Ngai Province, Vietnam	male	24.8	23. Feb 00	wild caught		DS-G, DS-G-MF	Vietnam kleiner Bach, ca 20 km westlich N#1, Quang Ngai Provinz 95, 15.07.86 N; 108.35.98 E leg. And det. - J. Freyhof, F. Herder, D. Serov
ZFMK	33302	O_curvinotus_ZFMK33302	Oryzias	curvinotus		Huong River, Hue Province, Vietnam	male	22	15 Mar 2000	wild caught		DS-G, DS-G-MF	Vietnam Huong Fluss, n�rdliche� Hue, Thua Thien - Hue Provinz 123
ZFMK	33501	O_curvinotus_ZFMK_33501	Oryzias	curvinotus		Huong River, Thua Thien Province, Vietnam	male	24.9	15 Mar 2000	wild caught		DS-G, DS-G-MF	Vietnam Huong Fluss, suedlicher Arm, 12 km von hue, Thua Thien Provinz 126, 16.22.40N; 107.35.85 E leg. And det. - J. Freyhof, F. Herder & D. Serov
ZFMK	33502	O_curvinotus_ZFMK_33502	Oryzias	curvinotus		Huong River, Thua Thien Province, Vietnam	male	24.3	15 Mar 2000	wild caught		DS-G, DS-G-MF	Vietnam Huong Fluss, suedlicher Arm, 12 km von hue, Thua Thien Provinz 126, 16.22.40N; 107.35.85 E leg. And det. - J. Freyhof, F. Herder & D. Serov
ZFMK	33503	O_curvinotus_ZFMK_33503	Oryzias	curvinotus		Huong River, Thua Thien Province, Vietnam	male	23.5	15 Mar 2000	wild caught		DS-G, DS-G-MF	Vietnam Huong Fluss, suedlicher Arm, 12 km von hue, Thua Thien Provinz 126, 16.22.40N; 107.35.85 E leg. And det. - J. Freyhof, F. Herder & D. Serov
ZFMK	33506	O_curvinotus_ZFMK_33506	Oryzias	curvinotus		Huong River, Thua Thien Province, Vietnam	male	26.4	15 Mar 2000	wild caught		DS-G, DS-G-MF	Vietnam Huong Fluss, suedlicher Arm, 12 km von hue, Thua Thien Provinz 126, 16.22.40N; 107.35.85 E leg. And det. - J. Freyhof, F. Herder & D. Serov
ZFMK	33508	O_curvinotus_ZFMK_33508	Oryzias	curvinotus		Huong River, Thua Thien Province, Vietnam	male	24.8	15 Mar 2000	wild caught		DS-G, DS-G-MF	Vietnam Huong Fluss, suedlicher Arm, 12 km von hue, Thua Thien Provinz 126, 16.22.40N; 107.35.85 E leg. And det. - J. Freyhof, F. Herder & D. Serov
ZFMK	34876	O_curvinotus_ZFMK34876	Oryzias	curvinotus		Quang Tri Province, Vietnam	male	18.6	05. Apr 00	wild caught		DS-G, DS-G-MF	Vietnam Reisgraben ca. 5 km n�rdlich Hai an der N 1 151, 17.01.36N 107.02.78E, leg. And det. - J. Freyhof, F. Herder & D. Serov
ZFMK	35970	O_latipes_WF_4	Oryzias	curvinotus		Rao Qua River, Ha Tinh Province, Vietnam	male	22.9	11. Apr 00	wild caught		DS-G, DS-G-MF	Vietnam Rao Qua Bach bei Tay Son in der Ha Tinh Provinz 176, 18.27.13N 105.18.08E leg. And det. - J. Freyhof, F. Herder & D. Serov
ZFMK	35971	O_latipes_WF_5	Oryzias	curvinotus		Rao Qua River, Ha Tinh Province, Vietnam	male	21.1	11. Apr 00	wild caught		DS-G, DS-G-MF	Vietnam Rao Qua Bach bei Tay Son in der Ha Tinh Provinz 176, 18.27.13N 105.18.08E leg. And det. - J. Freyhof, F. Herder & D. Serov
ZFMK	35972	O_latipes_WF_6	Oryzias	curvinotus		Rao Qua River, Ha Tinh Province, Vietnam	male	21.6	11. Apr 00	wild caught		DS-G, DS-G-MF	Vietnam Rao Qua Bach bei Tay Son in der Ha Tinh Provinz 176, 18.27.13N 105.18.08E leg. And det. - J. Freyhof, F. Herder & D. Serov
ZFMK	36526	O_latipes_WF_3	Oryzias	curvinotus		Khen Lau River, Nghe An Province, Vietnam	male	19.9	13. Apr 00	wild caught		DS-G, DS-G-MF	Vietnam Khen Kau Bach bei Yen Hop 184, 19.26.30N 105.17.04E leg. And det. - J. Freyhof, F. Herder & D. Serov
ZFMK	31631	O_curvinotus_ZFMK_31631-31652_1	Oryzias	curvinotus		Quang Ngai Province, Vietnam	female	25.1	23. Feb 00	wild caught		DS-G, DS-G-MF, DS-FE	Vietnam kleiner Bach, ca 20 km westlich N#1, Quang Ngai Provinz 95, 15.07.86 N; 108.35.98 E leg. And det. - J. Freyhof, F. Herder, D. Serov
ZFMK	31634	O_curvinotus_ZFMK_31631-31652_4	Oryzias	curvinotus		Quang Ngai Province, Vietnam	female	26.7	23. Feb 00	wild caught		DS-G, DS-G-MF, DS-FE	Vietnam kleiner Bach, ca 20 km westlich N#1, Quang Ngai Provinz 95, 15.07.86 N; 108.35.98 E leg. And det. - J. Freyhof, F. Herder, D. Serov
ZFMK	31636	O_curvinotus_ZFMK_31631-31652_6	Oryzias	curvinotus		Quang Ngai Province, Vietnam	female	26.4	23. Feb 00	wild caught		DS-G, DS-G-MF, DS-FE	Vietnam kleiner Bach, ca 20 km westlich N#1, Quang Ngai Provinz 95, 15.07.86 N; 108.35.98 E leg. And det. - J. Freyhof, F. Herder, D. Serov
ZFMK	33504	O_curvinotus_ZFMK_33504	Oryzias	curvinotus		Huong River, Thua Thien Province, Vietnam	female	23.7	15 Mar 2000	wild caught		DS-G, DS-G-MF, DS-FE	Vietnam Huong Fluss, suedlicher Arm, 12 km von hue, Thua Thien Provinz 126, 16.22.40N; 107.35.85 E leg. And det. - J. Freyhof, F. Herder & D. Serov
ZFMK	33507	O_curvinotus_ZFMK33507	Oryzias	curvinotus		Huong River, Thua Thien Province, Vietnam	female	24.8	15 Mar 2000	wild caught		DS-G, DS-G-MF, DS-FE	Vietnam Huong Fluss, suedlicher Arm, 12 km von hue, Thua Thien Provinz 126, 16.22.40N; 107.35.85 E leg. And det. - J. Freyhof, F. Herder & D. Serov
ZFMK	35973	O_latipes_WF_7	Oryzias	curvinotus		Rao Qua River, Ha Tinh Province, Vietnam	female	17.7	11. Apr 00	wild caught		DS-G, DS-G-MF, DS-FE	Vietnam Rao Qua Bach bei Tay Son in der Ha Tinh Provinz 176, 18.27.13N 105.18.08E leg. And det. - J. Freyhof, F. Herder & D. Serov
ZFMK	36524	O_latipes_WF_1	Oryzias	curvinotus		Khen Lau River, Nghe An Province, Vietnam	female	23	13. Apr 00	wild caught		DS-G, DS-G-MF, DS-FE	Vietnam Khen Kau Bach bei Yen Hop 184, 19.26.30N 105.17.04E leg. And det. - J. Freyhof, F. Herder & D. Serov
ZFMK	36525	O_latipes_WF_2	Oryzias	curvinotus		Khen Lau River, Nghe An Province, Vietnam	female	22.7	13. Apr 00	wild caught		DS-G, DS-G-MF, DS-FE	Vietnam Khen Kau Bach bei Yen Hop 184, 19.26.30N 105.17.04E leg. And det. - J. Freyhof, F. Herder & D. Serov
ZFMK	36690	O_curvinotus_ZFMK_36690	Oryzias	curvinotus		Giang River, Quang Binh Province, Vietnam	female	24.1	14. Apr 00	wild caught		DS-G, DS-G-MF, DS-FE	Vietnam Giang- Fluss 186 17.11.38N 106.53.02E leg. And det. - J. Freyhof, F. Herder & D. Serov
ZFMK	36691	O_curvinotus_ZFMK_36691	Oryzias	curvinotus		Giang River, Quang Binh Province, Vietnam	female	25.2	14. Apr 00	wild caught		DS-G, DS-G-MF, DS-FE	Vietnam Giang- Fluss 186 17.11.38N 106.53.02E leg. And det. - J. Freyhof, F. Herder & D. Serov
ZRC	54694	O_dancena_AQ_16	Oryzias	dancena		India	male	23.8	Sep 15	aquarium import		DS-G, DS-G-MF
ZRC	54694	O_dancena_AQ_17	Oryzias	dancena		India	male	20.2	Sep 15	aquarium import		DS-G, DS-G-MF
ZRC	54694	O_dancena_AQ_18	Oryzias	dancena		India	male	21.9	Sep 15	aquarium import		DS-G, DS-G-MF
ZRC	54694	O_dancena_AQ_19	Oryzias	dancena		India	male	23.7	Sep 15	aquarium import		DS-G, DS-G-MF
ZFMK	139705	O_dancena_AQ7	Oryzias	dancena		Kolkata, India	male	23.4	Sep 15	aquarium import		DS-G, DS-G-MF
ZFMK	139707	O_dancena_AQ9	Oryzias	dancena		Kolkata, India	male	25.1	Sep 15	aquarium import		DS-G, DS-G-MF
ZFMK	139708	O_dancena_NZ_1	Oryzias	dancena		India	male	25.1	Oct 2013	aquarium bred		DS-G, DS-G-MF
ZFMK	139710	O_dancena_NZ_11	Oryzias	dancena		India	male	19.4	Oct 2013	aquarium bred		DS-G, DS-G-MF
ZFMK	139711	O_dancena_NZ_12	Oryzias	dancena		India	male	20.5	Oct 2013	aquarium bred		DS-G, DS-G-MF
ZFMK	139712	O_dancena_NZ_2	Oryzias	dancena		India	male	22.4	Oct 2013	aquarium bred		DS-G, DS-G-MF
ZFMK	139713	O_dancena_NZ_3	Oryzias	dancena		India	male	22.7	Oct 2013	aquarium bred		DS-G, DS-G-MF
ZFMK	139716	O_dancena_NZ_9	Oryzias	dancena		India	male	21.1	Oct 2013	aquarium bred		DS-G, DS-G-MF
ZRC	54694	O_dancena_AQ_15	Oryzias	dancena		India	female	28.7	Sep 15	aquarium import		DS-G, DS-G-MF, DS-FE
ZRC	54694	O_dancena_AQ_20	Oryzias	dancena		India	female	20.3	Sep 15	aquarium import		DS-G, DS-G-MF, DS-FE
ZRC	54694	O_dancena_AQ_22	Oryzias	dancena		India	female	20.5	Sep 15	aquarium import		DS-G, DS-G-MF, DS-FE
ZRC	54694	O_dancena_AQ_27	Oryzias	dancena		India	female	20.1	Sep 15	aquarium import		DS-G, DS-G-MF, DS-FE
ZFMK	139698	O_dancena_AQ1	Oryzias	dancena		Kolkata, India	female	21.5	Sep 15	aquarium import		DS-G, DS-G-MF, DS-FE
ZFMK	139699	O_dancena_AQ10	Oryzias	dancena		Kolkata, India	female	26.6	Sep 15	aquarium import		DS-G, DS-G-MF, DS-FE
ZFMK	139700	O_dancena_AQ11	Oryzias	dancena		Kolkata, India	female	26.8	Sep 15	aquarium import		DS-G, DS-G-MF, DS-FE
ZFMK	139701	O_dancena_AQ12	Oryzias	dancena		Kolkata, India	female	25.4	Sep 15	aquarium import		DS-G, DS-G-MF, DS-FE
ZFMK	139702	O_dancena_AQ2	Oryzias	dancena		Kolkata, India	female	25.5	Sep 15	aquarium import		DS-G, DS-G-MF, DS-FE
ZFMK	139703	O_dancena_AQ5	Oryzias	dancena		Kolkata, India	female	27.3	Sep 15	aquarium import		DS-G, DS-G-MF, DS-FE
ZFMK	139704	O_dancena_AQ6	Oryzias	dancena		Kolkata, India	female	23.8	Sep 15	aquarium import		DS-G, DS-G-MF, DS-FE
ZFMK	139706	O_dancena_AQ8	Oryzias	dancena		Kolkata, India	female	24.1	Sep 15	aquarium import		DS-G, DS-G-MF, DS-FE
ZFMK	139709	O_dancena_NZ_10	Oryzias	dancena		India	female	20.4	Oct 2013	aquarium bred		DS-G, DS-G-MF, DS-FE
ZFMK	139714	O_dancena_NZ_7	Oryzias	dancena		India	female	22.8	Oct 2013	aquarium bred		DS-G, DS-G-MF, DS-FE
ZFMK	139715	O_dancena_NZ_8	Oryzias	dancena		India	female	23.1	Oct 2013	aquarium bred		DS-G, DS-G-MF, DS-FE
ZFMK	139717	O_dopingdopingensis_AQNZ1_MIP	Oryzias	dopingdopingensis		Doping-Doping (Toletole) River, Luwu Timur Regency, Sulawesi Selatan Province, Indonesia	male	30.5		aquarium bred		DS-G, DS-G-MF
ZFMK	139718	O_dopingdopingensis_AQNZ2_MIP	Oryzias	dopingdopingensis		Doping-Doping (Toletole) River, Luwu Timur Regency, Sulawesi Selatan Province, Indonesia	male	29.1		aquarium bred		DS-G, DS-G-MF
ZFMK	139719	O_dopingdopingensis_AQNZ3_MIP	Oryzias	dopingdopingensis		Doping-Doping (Toletole) River, Luwu Timur Regency, Sulawesi Selatan Province, Indonesia	male	31.1		aquarium bred		DS-G, DS-G-MF
ZFMK	139720	O_dopingdopingensis_AQNZ4_MIP	Oryzias	dopingdopingensis		Doping-Doping (Toletole) River, Luwu Timur Regency, Sulawesi Selatan Province, Indonesia	male	30		aquarium bred		DS-G, DS-G-MF
ZFMK	139725	O_dopingdopingensis_M-JS19_0019_MIP	Oryzias	dopingdopingensis		Doping-Doping (Toletole) River, Luwu Timur Regency, Sulawesi Selatan Province, Indonesia	male	34.4		wild caught		DS-G, DS-G-MF
ZFMK	139721	O_dopingdopingensis_AQNZ5_MIP	Oryzias	dopingdopingensis		Doping-Doping (Toletole) River, Luwu Timur Regency, Sulawesi Selatan Province, Indonesia	female	31		aquarium bred		DS-G, DS-G-MF, DS-FE
ZFMK	139722	O_dopingdopingensis_AQNZ6_MIP	Oryzias	dopingdopingensis		Doping-Doping (Toletole) River, Luwu Timur Regency, Sulawesi Selatan Province, Indonesia	female	31		aquarium bred		DS-G, DS-G-MF, DS-FE
ZFMK	139723	O_dopingdopingensis_AQNZ7_MIP	Oryzias	dopingdopingensis		Doping-Doping (Toletole) River, Luwu Timur Regency, Sulawesi Selatan Province, Indonesia	female	30.1		aquarium bred		DS-G, DS-G-MF, DS-FE
ZFMK	139724	O_dopingdopingensis_AQNZ8_MIP	Oryzias	dopingdopingensis		Doping-Doping (Toletole) River, Luwu Timur Regency, Sulawesi Selatan Province, Indonesia	female	30.7		aquarium bred		DS-G, DS-G-MF, DS-FE
ZFMK	139726	O_dopingdopingensis_M-JS19_1_F_MIP	Oryzias	dopingdopingensis		Doping-Doping (Toletole) River, Luwu Timur Regency, Sulawesi Selatan Province, Indonesia	female	31.3		wild caught		DS-G, DS-G-MF, DS-FE
ZFMK	139727	O_eversi_AQ1	Oryzias	eversi		Tilanga Pool, Toraja Regency, Sulawesi Selatan Province, Indonesia	male	35	Dec 2013	aquarium bred		DS-G, DS-G-MF
ZFMK	139731	O_eversi_AQ14	Oryzias	eversi		Tilanga Pool, Toraja Regency, Sulawesi Selatan Province, Indonesia	male	39	Apr 14	aquarium bred		DS-G, DS-G-MF
ZFMK	139732	O_eversi_AQ15	Oryzias	eversi		Tilanga Pool, Toraja Regency, Sulawesi Selatan Province, Indonesia	male	40.1	Apr 14	aquarium bred		DS-G, DS-G-MF
ZFMK	139733	O_eversi_AQ16	Oryzias	eversi		Tilanga Pool, Toraja Regency, Sulawesi Selatan Province, Indonesia	male	36.1	Apr 14	aquarium bred		DS-G, DS-G-MF
ZFMK	139734	O_eversi_AQ17	Oryzias	eversi		Tilanga Pool, Toraja Regency, Sulawesi Selatan Province, Indonesia	male	37.8	Apr 14	aquarium bred		DS-G, DS-G-MF
ZFMK	139737	O_eversi_AQ2	Oryzias	eversi		Tilanga Pool, Toraja Regency, Sulawesi Selatan Province, Indonesia	male	37.5	Dec 2013	aquarium bred		DS-G, DS-G-MF
ZFMK	139740	O_eversi_AQ22	Oryzias	eversi		Tilanga Pool, Toraja Regency, Sulawesi Selatan Province, Indonesia	male	38.3	Apr 14	aquarium bred		DS-G, DS-G-MF
ZFMK	139742	O_eversi_AQ24	Oryzias	eversi		Tilanga Pool, Toraja Regency, Sulawesi Selatan Province, Indonesia	male	37.8	Apr 14	aquarium bred		DS-G, DS-G-MF
ZFMK	139743	O_eversi_AQ25	Oryzias	eversi		Tilanga Pool, Toraja Regency, Sulawesi Selatan Province, Indonesia	male	38.7	Apr 14	aquarium bred		DS-G, DS-G-MF
ZFMK	139744	O_eversi_AQ27	Oryzias	eversi		Tilanga Pool, Toraja Regency, Sulawesi Selatan Province, Indonesia	male	37.5	Apr 14	aquarium bred		DS-G, DS-G-MF
ZFMK	139745	O_eversi_AQ28	Oryzias	eversi		Tilanga Pool, Toraja Regency, Sulawesi Selatan Province, Indonesia	male	37.1	Apr 14	aquarium bred		DS-G, DS-G-MF
ZFMK	139747	O_eversi_AQ3	Oryzias	eversi		Tilanga Pool, Toraja Regency, Sulawesi Selatan Province, Indonesia	male	35	Dec 2013	aquarium bred		DS-G, DS-G-MF
ZFMK	139748	O_eversi_AQ30	Oryzias	eversi		Tilanga Pool, Toraja Regency, Sulawesi Selatan Province, Indonesia	male	36.6	Apr 14	aquarium bred		DS-G, DS-G-MF
ZFMK	139750	O_eversi_AQ4	Oryzias	eversi		Tilanga Pool, Toraja Regency, Sulawesi Selatan Province, Indonesia	male	36.4	Dec 2013	aquarium bred		DS-G, DS-G-MF
ZFMK	139751	O_eversi_AQ5	Oryzias	eversi		Tilanga Pool, Toraja Regency, Sulawesi Selatan Province, Indonesia	male	37.8	Dec 2013	aquarium bred		DS-G, DS-G-MF
ZFMK	139752	O_eversi_AQ6	Oryzias	eversi		Tilanga Pool, Toraja Regency, Sulawesi Selatan Province, Indonesia	male	34.5	Dec 2013	aquarium bred		DS-G, DS-G-MF
ZFMK	139756	O_eversi_NZ10	Oryzias	eversi		Tilanga Pool, Toraja Regency, Sulawesi Selatan Province, Indonesia	male	28.3	Apr 14	aquarium bred		DS-G, DS-G-MF
ZFMK	139757	O_eversi_NZ14	Oryzias	eversi		Tilanga Pool, Toraja Regency, Sulawesi Selatan Province, Indonesia	male	39.4	Apr 14	aquarium bred		DS-G, DS-G-MF
ZFMK	139758	O_eversi_NZ15	Oryzias	eversi		Tilanga Pool, Toraja Regency, Sulawesi Selatan Province, Indonesia	male	39.2	Apr 14	aquarium bred		DS-G, DS-G-MF
ZFMK	139759	O_eversi_NZ16	Oryzias	eversi		Tilanga Pool, Toraja Regency, Sulawesi Selatan Province, Indonesia	male	39.7	Apr 14	aquarium bred		DS-G, DS-G-MF
ZFMK	139760	O_eversi_NZ17	Oryzias	eversi		Tilanga Pool, Toraja Regency, Sulawesi Selatan Province, Indonesia	male	38.6	Apr 14	aquarium bred		DS-G, DS-G-MF
ZFMK	139728	O_eversi_AQ10	Oryzias	eversi		Tilanga Pool, Toraja Regency, Sulawesi Selatan Province, Indonesia	female	35.5	Apr 14	aquarium bred		DS-G, DS-G-MF, DS-FE
ZFMK	139729	O_eversi_AQ11	Oryzias	eversi		Tilanga Pool, Toraja Regency, Sulawesi Selatan Province, Indonesia	female	35	Apr 14	aquarium bred		DS-G, DS-G-MF, DS-FE
ZFMK	139730	O_eversi_AQ12	Oryzias	eversi		Tilanga Pool, Toraja Regency, Sulawesi Selatan Province, Indonesia	female	40.8	Apr 14	aquarium bred		DS-G, DS-G-MF, DS-FE
ZFMK	139735	O_eversi_AQ18	Oryzias	eversi		Tilanga Pool, Toraja Regency, Sulawesi Selatan Province, Indonesia	female	33.6	Apr 14	aquarium bred		DS-G, DS-G-MF, DS-FE
ZFMK	139736	O_eversi_AQ19	Oryzias	eversi		Tilanga Pool, Toraja Regency, Sulawesi Selatan Province, Indonesia	female	38.1	Apr 14	aquarium bred		DS-G, DS-G-MF, DS-FE
ZFMK	139738	O_eversi_AQ20	Oryzias	eversi		Tilanga Pool, Toraja Regency, Sulawesi Selatan Province, Indonesia	female	35.9	Apr 14	aquarium bred		DS-G, DS-G-MF, DS-FE
ZFMK	139739	O_eversi_AQ21	Oryzias	eversi		Tilanga Pool, Toraja Regency, Sulawesi Selatan Province, Indonesia	female	39.8	Apr 14	aquarium bred		DS-G, DS-G-MF, DS-FE
ZFMK	139741	O_eversi_AQ23	Oryzias	eversi		Tilanga Pool, Toraja Regency, Sulawesi Selatan Province, Indonesia	female	38.9	Apr 14	aquarium bred		DS-G, DS-G-MF, DS-FE
ZFMK	139746	O_eversi_AQ29	Oryzias	eversi		Tilanga Pool, Toraja Regency, Sulawesi Selatan Province, Indonesia	female	41.3	Apr 14	aquarium bred		DS-G, DS-G-MF, DS-FE
ZFMK	139749	O_eversi_AQ31	Oryzias	eversi		Tilanga Pool, Toraja Regency, Sulawesi Selatan Province, Indonesia	female	37.1	Apr 14	aquarium bred		DS-G, DS-G-MF, DS-FE
ZFMK	139753	O_eversi_AQ7	Oryzias	eversi		Tilanga Pool, Toraja Regency, Sulawesi Selatan Province, Indonesia	female	35.4	Dec 2013	aquarium bred		DS-G, DS-G-MF, DS-FE
ZFMK	139754	O_eversi_AQ8	Oryzias	eversi		Tilanga Pool, Toraja Regency, Sulawesi Selatan Province, Indonesia	female	37	Dec 2013	aquarium bred		DS-G, DS-G-MF, DS-FE
ZFMK	139755	O_eversi_AQ9	Oryzias	eversi		Tilanga Pool, Toraja Regency, Sulawesi Selatan Province, Indonesia	female	32.6	Dec 2013	aquarium bred		DS-G, DS-G-MF, DS-FE
MZB	28122	O_hadiatyae_WF_11	Oryzias	hadiatyae		Lake Masapi, Luwu Timur Regency, Sulawesi Selatan Province, Indonesia	male	29.8	Apr 04	wild caught		DS-G, DS-G-MF
ZFMK	41540	O_hadiatyae_WF_12	Oryzias	hadiatyae		Lake Masapi, Luwu Timur Regency, Sulawesi Selatan Province, Indonesia	male	37.9	Apr 04	wild caught		DS-G, DS-G-MF
ZFMK	41541	O_hadiatyae_WF_3	Oryzias	hadiatyae		Lake Masapi, Luwu Timur Regency, Sulawesi Selatan Province, Indonesia	male	43	Apr 04	wild caught		DS-G, DS-G-MF
ZFMK	41542	O_hadiatyae_WF_4	Oryzias	hadiatyae		Lake Masapi, Luwu Timur Regency, Sulawesi Selatan Province, Indonesia	male	38.8	Apr 04	wild caught		DS-G, DS-G-MF
ZFMK	41543	O_hadiatyae_WF_10	Oryzias	hadiatyae		Lake Masapi, Luwu Timur Regency, Sulawesi Selatan Province, Indonesia	male	33.4	Apr 04	wild caught		DS-G, DS-G-MF
ZFMK	139761	O_hadiatyae_WF_8	Oryzias	hadiatyae		Lake Masapi, Luwu Timur Regency, Sulawesi Selatan Province, Indonesia	male	31.5	Apr 04	wild caught		DS-G, DS-G-MF
MZB	28123	O_hadiatyae_WF_14	Oryzias	hadiatyae		Lake Masapi, Luwu Timur Regency, Sulawesi Selatan Province, Indonesia	female	47.7	Apr 04	wild caught		DS-G, DS-G-MF, DS-FE
ZFMK	41544	O_hadiatyae_WF_5	Oryzias	hadiatyae		Lake Masapi, Luwu Timur Regency, Sulawesi Selatan Province, Indonesia	female	46.4	Apr 04	wild caught		DS-G, DS-G-MF, DS-FE
ZFMK	41545	O_hadiatyae_WF_6	Oryzias	hadiatyae		Lake Masapi, Luwu Timur Regency, Sulawesi Selatan Province, Indonesia	female	44.3	Apr 04	wild caught		DS-G, DS-G-MF, DS-FE
ZFMK	41546	O_hadiatyae_WF_15	Oryzias	hadiatyae		Lake Masapi, Luwu Timur Regency, Sulawesi Selatan Province, Indonesia	female	44.3	Apr 04	wild caught		DS-G, DS-G-MF, DS-FE
ZFMK	41547	O_hadiatyae_WF_1	Oryzias	hadiatyae		Lake Masapi, Luwu Timur Regency, Sulawesi Selatan Province, Indonesia	female	38.4	Apr 04	wild caught		DS-G, DS-G-MF, DS-FE
ZFMK	41548	O_hadiatyae_WF_13	Oryzias	hadiatyae		Lake Masapi, Luwu Timur Regency, Sulawesi Selatan Province, Indonesia	female	40.4	Apr 04	wild caught		DS-G, DS-G-MF, DS-FE
ZFMK	41549	O_hadiatyae_WF_2	Oryzias	hadiatyae		Lake Masapi, Luwu Timur Regency, Sulawesi Selatan Province, Indonesia	female	33.7	Apr 04	wild caught		DS-G, DS-G-MF, DS-FE
ZFMK	41550	O_hadiatyae_WF_7	Oryzias	hadiatyae		Lake Masapi, Luwu Timur Regency, Sulawesi Selatan Province, Indonesia	female	37.5	Apr 04	wild caught		DS-G, DS-G-MF, DS-FE
ZFMK	139762	O_hadiatyae_WF_9	Oryzias	hadiatyae		Lake Masapi, Luwu Timur Regency, Sulawesi Selatan Province, Indonesia	female	36.7	Apr 04	wild caught		DS-G, DS-G-MF, DS-FE
ZFMK	37512	O_haugiangensis_ZFMK37512_MIP	Oryzias	haugiangensis		Cai River, Khanh Hoa Province, Vietnam	male	25.6	20. Feb 00	wild caught		DS-G, DS-G-MF	Vietnam Cai Fluss, 6 km westlich von Nha Trang, Khanh Hoa Provinz 92, 12.16.48 N; 109.09.33 E leg. And det. - J. Freyhof, F. Herder & D. Serov
ZFMK	31363	O_haugiangensis_ZFMK313163-31402_1_MIP	Oryzias	haugiangensis		Cai River, Khanh Hoa Province, Vietnam	male	24	20. Feb 00	wild caught		DS-G, DS-G-MF	Vietnam Cai Fluss, 6 km westlich von Nha Trang, Khanh Hoa Provinz 92, 12.16.48 N; 109.09.33 E leg. And det. - J. Freyhof, F. Herder & D. Serov
ZFMK	31364	O_haugiangensis_ZFMK313163-31402_2_MIP	Oryzias	haugiangensis		Cai River, Khanh Hoa Province, Vietnam	male	24.9	20. Feb 00	wild caught		DS-G, DS-G-MF	Vietnam Cai Fluss, 6 km westlich von Nha Trang, Khanh Hoa Provinz 92, 12.16.48 N; 109.09.33 E leg. And det. - J. Freyhof, F. Herder & D. Serov
ZFMK	31365	O_haugiangensis_ZFMK313163-31402_3_MIP	Oryzias	haugiangensis		Cai River, Khanh Hoa Province, Vietnam	male	26.7	20. Feb 00	wild caught		DS-G, DS-G-MF	Vietnam Cai Fluss, 6 km westlich von Nha Trang, Khanh Hoa Provinz 92, 12.16.48 N; 109.09.33 E leg. And det. - J. Freyhof, F. Herder & D. Serov
ZFMK	31366	O_haugiangensis_ZFMK313163-31402_4_MIP	Oryzias	haugiangensis		Cai River, Khanh Hoa Province, Vietnam	male	24.1	20. Feb 00	wild caught		DS-G, DS-G-MF	Vietnam Cai Fluss, 6 km westlich von Nha Trang, Khanh Hoa Provinz 92, 12.16.48 N; 109.09.33 E leg. And det. - J. Freyhof, F. Herder & D. Serov
ZFMK	31367	O_haugiangensis_ZFMK313163-31402_5_MIP	Oryzias	haugiangensis		Cai River, Khanh Hoa Province, Vietnam	male	25.8	20. Feb 00	wild caught		DS-G, DS-G-MF	Vietnam Cai Fluss, 6 km westlich von Nha Trang, Khanh Hoa Provinz 92, 12.16.48 N; 109.09.33 E leg. And det. - J. Freyhof, F. Herder & D. Serov
ZFMK	31368	O_haugiangensis_ZFMK313163-31402_6_MIP	Oryzias	haugiangensis		Cai River, Khanh Hoa Province, Vietnam	male	23.5	20. Feb 00	wild caught		DS-G, DS-G-MF	Vietnam Cai Fluss, 6 km westlich von Nha Trang, Khanh Hoa Provinz 92, 12.16.48 N; 109.09.33 E leg. And det. - J. Freyhof, F. Herder & D. Serov
ZFMK	31369	O_haugiangensis_ZFMK313163-31402_7_MIP	Oryzias	haugiangensis		Cai River, Khanh Hoa Province, Vietnam	male	24.7	20. Feb 00	wild caught		DS-G, DS-G-MF	Vietnam Cai Fluss, 6 km westlich von Nha Trang, Khanh Hoa Provinz 92, 12.16.48 N; 109.09.33 E leg. And det. - J. Freyhof, F. Herder & D. Serov
ZFMK	31370	O_haugiangensis_ZFMK313163-31402_8_MIP	Oryzias	haugiangensis		Cai River, Khanh Hoa Province, Vietnam	male	24.1	20. Feb 00	wild caught		DS-G, DS-G-MF	Vietnam Cai Fluss, 6 km westlich von Nha Trang, Khanh Hoa Provinz 92, 12.16.48 N; 109.09.33 E leg. And det. - J. Freyhof, F. Herder & D. Serov
ZFMK	31372	O_haugiangensis_ZFMK313163-31402_10_MIP	Oryzias	haugiangensis		Cai River, Khanh Hoa Province, Vietnam	male	25.2	20. Feb 00	wild caught		DS-G, DS-G-MF	Vietnam Cai Fluss, 6 km westlich von Nha Trang, Khanh Hoa Provinz 92, 12.16.48 N; 109.09.33 E leg. And det. - J. Freyhof, F. Herder & D. Serov
ZFMK	31112	O_curvinotus_ZFMK31112	Oryzias	haugiangensis		An Lao River, Binh Dinh Province, Vietnam	female	22.7	22 Mar 1999	wild caught		DS-G, DS-G-MF, DS-FE	Vietnam An Lao Fluss bei Bong Son Dorf, 120 km noerdlich Quy Nhon 85, 14.25.50N; 109.01.20E leg. And det. - J. Freyhof & D. Serov
ZFMK	31373	O_haugiangensis_ZFMK313163-31402_11_MIP	Oryzias	haugiangensis		Cai River, Khanh Hoa Province, Vietnam	female	22.7	20. Feb 00	wild caught		DS-G, DS-G-MF, DS-FE	Vietnam Cai Fluss, 6 km westlich von Nha Trang, Khanh Hoa Provinz 92, 12.16.48 N; 109.09.33 E leg. And det. - J. Freyhof, F. Herder & D. Serov
ZFMK	31374	O_haugiangensis_ZFMK313163-31402_12_MIP	Oryzias	haugiangensis		Cai River, Khanh Hoa Province, Vietnam	female	23.9	20. Feb 00	wild caught		DS-G, DS-G-MF, DS-FE	Vietnam Cai Fluss, 6 km westlich von Nha Trang, Khanh Hoa Provinz 92, 12.16.48 N; 109.09.33 E leg. And det. - J. Freyhof, F. Herder & D. Serov
ZFMK	31375	O_haugiangensis_ZFMK313163-31402_13_MIP	Oryzias	haugiangensis		Cai River, Khanh Hoa Province, Vietnam	female	24.1	20. Feb 00	wild caught		DS-G, DS-G-MF, DS-FE	Vietnam Cai Fluss, 6 km westlich von Nha Trang, Khanh Hoa Provinz 92, 12.16.48 N; 109.09.33 E leg. And det. - J. Freyhof, F. Herder & D. Serov
ZFMK	31376	O_haugiangensis_ZFMK313163-31402_14_MIP	Oryzias	haugiangensis		Cai River, Khanh Hoa Province, Vietnam	female	23.8	20. Feb 00	wild caught		DS-G, DS-G-MF, DS-FE	Vietnam Cai Fluss, 6 km westlich von Nha Trang, Khanh Hoa Provinz 92, 12.16.48 N; 109.09.33 E leg. And det. - J. Freyhof, F. Herder & D. Serov
ZFMK	31377	O_haugiangensis_ZFMK313163-31402_15_MIP	Oryzias	haugiangensis		Cai River, Khanh Hoa Province, Vietnam	female	24.5	20. Feb 00	wild caught		DS-G, DS-G-MF, DS-FE	Vietnam Cai Fluss, 6 km westlich von Nha Trang, Khanh Hoa Provinz 92, 12.16.48 N; 109.09.33 E leg. And det. - J. Freyhof, F. Herder & D. Serov
ZFMK	31378	O_haugiangensis_ZFMK313163-31402_16_MIP	Oryzias	haugiangensis		Cai River, Khanh Hoa Province, Vietnam	female	24.4	20. Feb 00	wild caught		DS-G, DS-G-MF, DS-FE	Vietnam Cai Fluss, 6 km westlich von Nha Trang, Khanh Hoa Provinz 92, 12.16.48 N; 109.09.33 E leg. And det. - J. Freyhof, F. Herder & D. Serov
ZFMK	31379	O_haugiangensis_ZFMK313163-31402_17_MIP	Oryzias	haugiangensis		Cai River, Khanh Hoa Province, Vietnam	female	24	20. Feb 00	wild caught		DS-G, DS-G-MF, DS-FE	Vietnam Cai Fluss, 6 km westlich von Nha Trang, Khanh Hoa Provinz 92, 12.16.48 N; 109.09.33 E leg. And det. - J. Freyhof, F. Herder & D. Serov
ZFMK	31380	O_haugiangensis_ZFMK313163-31402_18_MIP	Oryzias	haugiangensis		Cai River, Khanh Hoa Province, Vietnam	female	25.2	20. Feb 00	wild caught		DS-G, DS-G-MF, DS-FE	Vietnam Cai Fluss, 6 km westlich von Nha Trang, Khanh Hoa Provinz 92, 12.16.48 N; 109.09.33 E leg. And det. - J. Freyhof, F. Herder & D. Serov
ZFMK	31381	O_haugiangensis_ZFMK313163-31402_19_MIP	Oryzias	haugiangensis		Cai River, Khanh Hoa Province, Vietnam	female	24.2	20. Feb 00	wild caught		DS-G, DS-G-MF, DS-FE	Vietnam Cai Fluss, 6 km westlich von Nha Trang, Khanh Hoa Provinz 92, 12.16.48 N; 109.09.33 E leg. And det. - J. Freyhof, F. Herder & D. Serov
ZFMK	31382	O_haugiangensis_ZFMK313163-31402_20_MIP	Oryzias	haugiangensis		Cai River, Khanh Hoa Province, Vietnam	female	23.3	20. Feb 00	wild caught		DS-G, DS-G-MF, DS-FE	Vietnam Cai Fluss, 6 km westlich von Nha Trang, Khanh Hoa Provinz 92, 12.16.48 N; 109.09.33 E leg. And det. - J. Freyhof, F. Herder & D. Serov
ZRC	44036.1	O_India_WF_1	Oryzias	javanicus		Madhuban, South Andaman Island, India	male	33.8	May 1997	wild caught		DS-G, DS-G-MF
ZRC	49346.76	O_javanicus_WF_76	Oryzias	javanicus		Khatib Bongsu, Singapore	male	24.8	Nov 20	wild caught		DS-G, DS-G-MF
ZRC	49346.78	O_javanicus_WF_78	Oryzias	javanicus		Khatib Bongsu, Singapore	male	21.1	Nov 20	wild caught		DS-G, DS-G-MF
ZFMK	69890	O_javanicus_WF_1	Oryzias	javanicus		Polewali Mandar Regency, Sulawesi Barat Province, Indonesia	male	24.9	Nov 13	wild caught		DS-G, DS-G-MF
ZFMK	69893	O_javanicus_WF_4	Oryzias	javanicus		Polewali Mandar Regency, Sulawesi Barat Province, Indonesia	male	23.6	Nov 13	wild caught		DS-G, DS-G-MF
ZFMK	69895	O_javanicus_WF_6	Oryzias	javanicus		Polewali Mandar Regency, Sulawesi Barat Province, Indonesia	male	22.5	Nov 13	wild caught		DS-G, DS-G-MF
ZRC	49346.79	O_javanicus_WF_79	Oryzias	javanicus		Buloh River, Singapore	male	19.2	Aug 92	wild caught		DS-G, DS-G-MF
ZRC	49346.81	O_javanicus_WF_81	Oryzias	javanicus		Buloh River, Singapore	male	24.7	Aug 92	wild caught		DS-G, DS-G-MF
ZRC	49346.89	O_javanicus_WF_89	Oryzias	javanicus		Buloh River, Singapore	male	23	Aug 92	wild caught		DS-G, DS-G-MF
ZRC	49346.90	O_javanicus_WF_90	Oryzias	javanicus		Buloh River, Singapore	male	21.2	Aug 92	wild caught		DS-G, DS-G-MF
ZRC	49346.93	O_javanicus_WF_93	Oryzias	javanicus		Buloh River, Singapore	male	21.3	Aug 92	wild caught		DS-G, DS-G-MF
ZRC	49346.96	O_javanicus_WF_96	Oryzias	javanicus		Buloh River, Singapore	male	21.9	Aug 92	wild caught		DS-G, DS-G-MF
ZRC	44036.2	O_India_WF_2	Oryzias	javanicus		Madhuban, South Andaman Island, India	female	31.4	May 1997	wild caught		DS-G, DS-G-MF, DS-FE
ZRC	49346	O_javanicus_WF_77	Oryzias	javanicus		Khatib Bongsu, Singapore	female	20.6	Nov 20	wild caught		DS-G, DS-G-MF, DS-FE
ZRC	49346.80	O_javanicus_WF_80	Oryzias	javanicus		Buloh River, Singapore	female	22	Aug 92	wild caught		DS-G, DS-G-MF, DS-FE
ZRC	49346.82	O_javanicus_WF_82	Oryzias	javanicus		Buloh River, Singapore	female	23.9	Aug 92	wild caught		DS-G, DS-G-MF, DS-FE
ZRC	49346.83	O_javanicus_WF_83	Oryzias	javanicus		Buloh River, Singapore	female	19.6	Aug 92	wild caught		DS-G, DS-G-MF, DS-FE
ZRC	49346.84	O_javanicus_WF_84	Oryzias	javanicus		Buloh River, Singapore	female	23.1	Aug 92	wild caught		DS-G, DS-G-MF, DS-FE
ZRC	49346.85	O_javanicus_WF_85	Oryzias	javanicus		Buloh River, Singapore	female	22.2	Aug 92	wild caught		DS-G, DS-G-MF, DS-FE
ZRC	49346.88	O_javanicus_WF_88	Oryzias	javanicus		Buloh River, Singapore	female	23.1	Aug 92	wild caught		DS-G, DS-G-MF, DS-FE
ZRC	49346.91	O_javanicus_WF_91	Oryzias	javanicus		Buloh River, Singapore	female	22.8	Aug 92	wild caught		DS-G, DS-G-MF, DS-FE
ZRC	49346.92	O_javanicus_WF_92	Oryzias	javanicus		Buloh River, Singapore	female	24.6	Aug 92	wild caught		DS-G, DS-G-MF, DS-FE
ZFMK	41801	O_marmoratusprofundicola_WF_5	Oryzias	loxolepis		Lake Towuti, Luwu Timur Regency, Sulawesi Selatan Province, Indonesia	male	41	Nov 02	wild caught		DS-G, DS-G-MF
ZFMK	41802	O_marmoratusprofundicola_WF_6	Oryzias	loxolepis		Lake Towuti, Luwu Timur Regency, Sulawesi Selatan Province, Indonesia	male	41.1	Nov 02	wild caught		DS-G, DS-G-MF
ZFMK	41804	O_marmoratusprofundicola_WF_8	Oryzias	loxolepis		Lake Towuti, Luwu Timur Regency, Sulawesi Selatan Province, Indonesia	male	34.3	Nov 02	wild caught		DS-G, DS-G-MF
ZFMK	41807	O_marmoratus_WF_2	Oryzias	loxolepis		Lake Towuti, Luwu Timur Regency, Sulawesi Selatan Province, Indonesia	male	37.4	Nov 02	wild caught		DS-G, DS-G-MF
ZFMK	41809	O_marmoratus_WF_4	Oryzias	loxolepis		Lake Towuti, Luwu Timur Regency, Sulawesi Selatan Province, Indonesia	male	33.4	Nov 02	wild caught		DS-G, DS-G-MF
ZFMK	41815	O_marmoratus_WF_10	Oryzias	loxolepis		Lake Towuti, Luwu Timur Regency, Sulawesi Selatan Province, Indonesia	male	35.8	Nov 02	wild caught		DS-G, DS-G-MF
ZFMK	41805	O_marmoratusprofundicola_WF_9	Oryzias	loxolepis		Lake Towuti, Luwu Timur Regency, Sulawesi Selatan Province, Indonesia	female	36.5	Nov 02	wild caught		DS-G, DS-G-MF, DS-FE
ZFMK	41806	O_marmoratus_WF_1	Oryzias	loxolepis		Lake Towuti, Luwu Timur Regency, Sulawesi Selatan Province, Indonesia	female	36.8	Nov 02	wild caught		DS-G, DS-G-MF, DS-FE
ZFMK	41808	O_marmoratus_WF_3	Oryzias	loxolepis		Lake Towuti, Luwu Timur Regency, Sulawesi Selatan Province, Indonesia	female	35.6	Nov 02	wild caught		DS-G, DS-G-MF, DS-FE
ZFMK	41811	O_marmoratus_WF_6	Oryzias	loxolepis		Lake Towuti, Luwu Timur Regency, Sulawesi Selatan Province, Indonesia	female	32.3	Nov 02	wild caught		DS-G, DS-G-MF, DS-FE
ZFMK	41813	O_marmoratus_WF_8	Oryzias	loxolepis		Lake Towuti, Luwu Timur Regency, Sulawesi Selatan Province, Indonesia	female	32.5	Nov 02	wild caught		DS-G, DS-G-MF, DS-FE
ZFMK	41816	O_marmoratus_WF_11	Oryzias	loxolepis		Lake Towuti, Luwu Timur Regency, Sulawesi Selatan Province, Indonesia	female	31.1	Nov 02	wild caught		DS-G, DS-G-MF, DS-FE
ZFMK	41818	O_marmoratus_WF_13	Oryzias	loxolepis		Lake Towuti, Luwu Timur Regency, Sulawesi Selatan Province, Indonesia	female	35.1	Nov 02	wild caught		DS-G, DS-G-MF, DS-FE
ZFMK	139763	O_marmoratusprofundicola_WF_2	Oryzias	loxolepis		Lake Towuti, Luwu Timur Regency, Sulawesi Selatan Province, Indonesia	female	37.4	Nov 02	wild caught		DS-G, DS-G-MF, DS-FE
ZFMK	41810	O_marmoratus_WF_5	Oryzias	marmoratus		Lake Towuti, Luwu Timur Regency, Sulawesi Selatan Province, Indonesia	female	27.7	Nov 02	wild caught		DS-FE
ZFMK	41817	O_marmoratus_WF_12	Oryzias	marmoratus		Lake Towuti, Luwu Timur Regency, Sulawesi Selatan Province, Indonesia	female	33.5	Nov 02	wild caught		DS-FE
MZB	28124	O_matanensis_WF_15	Oryzias	matanensis		Lake Matano, Luwu Timur Regency, Sulawesi Selatan Province, Indonesia	male	41.3	2002	wild caught		DS-G, DS-G-MF
MZB	28125	O_matanensis_WF_19	Oryzias	matanensis		Lake Matano, Luwu Timur Regency, Sulawesi Selatan Province, Indonesia	male	40.1	2002	wild caught		DS-G, DS-G-MF
ZFMK	41552	O_matanensis_WF_14	Oryzias	matanensis		Lake Matano, Luwu Timur Regency, Sulawesi Selatan Province, Indonesia	male	41.3	2002	wild caught		DS-G, DS-G-MF
ZFMK	41554	O_matanensis_WF_17	Oryzias	matanensis		Lake Matano, Luwu Timur Regency, Sulawesi Selatan Province, Indonesia	male	38.4	Nov 02	wild caught		DS-G, DS-G-MF
ZFMK	41827	O_matanensis_WF_1	Oryzias	matanensis		Lake Matano, Luwu Timur Regency, Sulawesi Selatan Province, Indonesia	male	38.8	Mar 2004	wild caught		DS-G, DS-G-MF
ZFMK	41832	O_matanensis_WF_6	Oryzias	matanensis		Lake Matano, Luwu Timur Regency, Sulawesi Selatan Province, Indonesia	male	40.8	Mar 2004	wild caught		DS-G, DS-G-MF
ZFMK	41833	O_matanensis_WF_7	Oryzias	matanensis		Lake Matano, Luwu Timur Regency, Sulawesi Selatan Province, Indonesia	male	42.2	Mar 2004	wild caught		DS-G, DS-G-MF
ZFMK	41834	O_matanensis_WF_8	Oryzias	matanensis		Lake Matano, Luwu Timur Regency, Sulawesi Selatan Province, Indonesia	male	39.3	Mar 2004	wild caught		DS-G, DS-G-MF
ZFMK	41835	O_matanensis_WF_9	Oryzias	matanensis		Lake Matano, Luwu Timur Regency, Sulawesi Selatan Province, Indonesia	male	41.1	Mar 2004	wild caught		DS-G, DS-G-MF
ZFMK	41836	O_matanensis_WF_10	Oryzias	matanensis		Lake Matano, Luwu Timur Regency, Sulawesi Selatan Province, Indonesia	male	41.5	Mar 2004	wild caught		DS-G, DS-G-MF
ZFMK	139765	O_matanensis_WF_12	Oryzias	matanensis		Lake Matano, Luwu Timur Regency, Sulawesi Selatan Province, Indonesia	male	39.1	Apr 04	wild caught		DS-G, DS-G-MF
ZFMK	41551	O_matanensis_WF_13	Oryzias	matanensis		Lake Matano, Luwu Timur Regency, Sulawesi Selatan Province, Indonesia	female	40	2002	wild caught		DS-G, DS-G-MF, DS-FE
ZFMK	41553	O_matanensis_WF_18	Oryzias	matanensis		Lake Matano, Luwu Timur Regency, Sulawesi Selatan Province, Indonesia	female	38.5	Nov 02	wild caught		DS-G, DS-G-MF, DS-FE
ZFMK	41828	O_matanensis_WF_2	Oryzias	matanensis		Lake Matano, Luwu Timur Regency, Sulawesi Selatan Province, Indonesia	female	37.4	Mar 2004	wild caught		DS-G, DS-G-MF, DS-FE
ZFMK	41829	O_matanensis_WF_3	Oryzias	matanensis		Lake Matano, Luwu Timur Regency, Sulawesi Selatan Province, Indonesia	female	40.7	Mar 2004	wild caught		DS-G, DS-G-MF, DS-FE
ZFMK	41830	O_matanensis_WF_4	Oryzias	matanensis		Lake Matano, Luwu Timur Regency, Sulawesi Selatan Province, Indonesia	female	40.7	Mar 2004	wild caught		DS-G, DS-G-MF, DS-FE
ZFMK	41831	O_matanensis_WF_5	Oryzias	matanensis		Lake Matano, Luwu Timur Regency, Sulawesi Selatan Province, Indonesia	female	41.1	Mar 2004	wild caught		DS-G, DS-G-MF, DS-FE
ZFMK	121961	O_matanensis_WF_16	Oryzias	matanensis		Lake Matano, Luwu Timur Regency, Sulawesi Selatan Province, Indonesia	female	36.5	Nov 02	wild caught		DS-G, DS-G-MF, DS-FE
ZFMK	139764	O_matanensis_WF_11	Oryzias	matanensis		Lake Matano, Luwu Timur Regency, Sulawesi Selatan Province, Indonesia	female	37.5	Apr 04	wild caught		DS-G, DS-G-MF, DS-FE
ZRC	40844	O_minutilus_WF_10	Oryzias	minutillus		Trat Province, Thailand	male	10.5	Jan 97	wild caught		DS-G, DS-G-MF	THH 9709; Thailand: Trat Prov., 12�14'01.9''N, 102�37'53.7''E
ZRC	40844	O_minutilus_WF_5	Oryzias	minutillus		Trat Province, Thailand	male	9.6	Jan 97	wild caught		DS-G, DS-G-MF	THH 9709; Thailand: Trat Prov., 12�14'01.9''N, 102�37'53.7''E
ZRC	42080	O_minutilus_WF_24	Oryzias	minutillus		Narathiwat Province, Thailand	male	12.1	Nov 95	wild caught		DS-G, DS-G-MF	Asia, Thailand: Narathiwat prov., swamp area abt. 3 km N. of Ban Ku Ke Ta, abt. 8 km S. of Waeng
ZRC	40844	O_minutilus_WF_15	Oryzias	minutillus		Trat Province, Thailand	female	10.4	Jan 97	wild caught		DS-G, DS-G-MF, DS-FE	THH 9709; Thailand: Trat Prov., 12�14'01.9''N, 102�37'53.7''E
ZRC	40844	O_minutilus_WF_17	Oryzias	minutillus		Trat Province, Thailand	female	10.1	Jan 97	wild caught		DS-G, DS-G-MF, DS-FE	THH 9709; Thailand: Trat Prov., 12�14'01.9''N, 102�37'53.7''E
ZRC	40844	O_minutilus_WF_4	Oryzias	minutillus		Trat Province, Thailand	female	10.1	Jan 97	wild caught		DS-G, DS-G-MF, DS-FE	THH 9709; Thailand: Trat Prov., 12�14'01.9''N, 102�37'53.7''E
ZRC	40844	O_minutilus_WF_7	Oryzias	minutillus		Trat Province, Thailand	female	10.6	Jan 97	wild caught		DS-G, DS-G-MF, DS-FE	THH 9709; Thailand: Trat Prov., 12�14'01.9''N, 102�37'53.7''E
ZRC	40844	O_minutilus_WF_8	Oryzias	minutillus		Trat Province, Thailand	female	9.7	Jan 97	wild caught		DS-G, DS-G-MF, DS-FE	THH 9709; Thailand: Trat Prov., 12�14'01.9''N, 102�37'53.7''E
ZRC	42080	O_minutilus_WF_21	Oryzias	minutillus		Narathiwat Province, Thailand	female	10.5	Nov 95	wild caught		DS-G, DS-G-MF, DS-FE	Asia, Thailand: Narathiwat prov., swamp area abt. 3 km N. of Ban Ku Ke Ta, abt. 8 km S. of Waeng
ZRC	42080	O_minutilus_WF_22	Oryzias	minutillus		Narathiwat Province, Thailand	female	10.3	Nov 95	wild caught		DS-G, DS-G-MF, DS-FE	Asia, Thailand: Narathiwat prov., swamp area abt. 3 km N. of Ban Ku Ke Ta, abt. 8 km S. of Waeng
ZRC	42080	O_minutilus_WF_25	Oryzias	minutillus		Narathiwat Province, Thailand	female	10.5	Nov 95	wild caught		DS-G, DS-G-MF, DS-FE	Asia, Thailand: Narathiwat prov., swamp area abt. 3 km N. of Ban Ku Ke Ta, abt. 8 km S. of Waeng
ZRC	42080	O_minutilus_WF_27	Oryzias	minutillus		Narathiwat Province, Thailand	female	11.1	Nov 95	wild caught		DS-G, DS-G-MF, DS-FE	Asia, Thailand: Narathiwat prov., swamp area abt. 3 km N. of Ban Ku Ke Ta, abt. 8 km S. of Waeng
ZFMK	42957	O_wolasi_WF_3	Oryzias	moramoensis		Sumbersari Waterfall, Konawe Selatan Regency, Sulawesi Tenggara Province, Indonesia	male	26.6		wild caught		DS-G, DS-G-MF
ZFMK	42959	O_wolasi_WF_5	Oryzias	moramoensis		Sumbersari Waterfall, Konawe Selatan Regency, Sulawesi Tenggara Province, Indonesia	male	26.1		wild caught		DS-G, DS-G-MF
ZFMK	42961	O_wolasi_WF_7	Oryzias	moramoensis		Sumbersari Waterfall, Konawe Selatan Regency, Sulawesi Tenggara Province, Indonesia	male	25.9		wild caught		DS-G, DS-G-MF
ZFMK	42964	O_wolasi_WF_10	Oryzias	moramoensis		Sumbersari Waterfall, Konawe Selatan Regency, Sulawesi Tenggara Province, Indonesia	male	25.2		wild caught		DS-G, DS-G-MF
ZFMK	42965	O_wolasi_WF_11	Oryzias	moramoensis		Sumbersari Waterfall, Konawe Selatan Regency, Sulawesi Tenggara Province, Indonesia	male	28.7		wild caught		DS-G, DS-G-MF
ZFMK	42968	O_wolasi_WF_15	Oryzias	moramoensis		Sumbersari Waterfall, Konawe Selatan Regency, Sulawesi Tenggara Province, Indonesia	male	20.7		wild caught		DS-G, DS-G-MF
ZFMK	42970	O_wolasi_WF_16	Oryzias	moramoensis		Sumbersari Waterfall, Konawe Selatan Regency, Sulawesi Tenggara Province, Indonesia	male	24.2		wild caught		DS-G, DS-G-MF
ZFMK	139686	O_wolasi_AQ_12	Oryzias	moramoensis		Sumbersari Waterfall, Konawe Selatan Regency, Sulawesi Tenggara Province, Indonesia	male	30.3		aquarium bred		DS-G, DS-G-MF
ZFMK	139687	O_wolasi_AQ_13	Oryzias	moramoensis		Sumbersari Waterfall, Konawe Selatan Regency, Sulawesi Tenggara Province, Indonesia	male	28.3		aquarium bred		DS-G, DS-G-MF
ZFMK	139689	O_wolasi_AQ_15	Oryzias	moramoensis		Sumbersari Waterfall, Konawe Selatan Regency, Sulawesi Tenggara Province, Indonesia	male	22.2		aquarium bred		DS-G, DS-G-MF
ZFMK	139690	O_wolasi_AQ_2	Oryzias	moramoensis		Sumbersari Waterfall, Konawe Selatan Regency, Sulawesi Tenggara Province, Indonesia	male	28.1		aquarium bred		DS-G, DS-G-MF
ZFMK	139691	O_wolasi_AQ_3	Oryzias	moramoensis		Sumbersari Waterfall, Konawe Selatan Regency, Sulawesi Tenggara Province, Indonesia	male	31.1		aquarium bred		DS-G, DS-G-MF
ZFMK	139692	O_wolasi_AQ_4	Oryzias	moramoensis		Sumbersari Waterfall, Konawe Selatan Regency, Sulawesi Tenggara Province, Indonesia	male	26.5		aquarium bred		DS-G, DS-G-MF
ZFMK	139693	O_wolasi_AQ_5	Oryzias	moramoensis		Sumbersari Waterfall, Konawe Selatan Regency, Sulawesi Tenggara Province, Indonesia	male	29.4		aquarium bred		DS-G, DS-G-MF
ZFMK	139695	O_wolasi_AQ_7	Oryzias	moramoensis		Sumbersari Waterfall, Konawe Selatan Regency, Sulawesi Tenggara Province, Indonesia	male	29		aquarium bred		DS-G, DS-G-MF
ZFMK	139696	O_wolasi_AQ_8	Oryzias	moramoensis		Sumbersari Waterfall, Konawe Selatan Regency, Sulawesi Tenggara Province, Indonesia	male	27.9		aquarium bred		DS-G, DS-G-MF
ZFMK	42956	O_wolasi_WF_2	Oryzias	moramoensis		Sumbersari Waterfall, Konawe Selatan Regency, Sulawesi Tenggara Province, Indonesia	female	29.4		wild caught		DS-G, DS-G-MF, DS-FE
ZFMK	42960	O_wolasi_WF_6	Oryzias	moramoensis		Sumbersari Waterfall, Konawe Selatan Regency, Sulawesi Tenggara Province, Indonesia	female	29.9		wild caught		DS-G, DS-G-MF, DS-FE
ZFMK	42962	O_wolasi_WF_8	Oryzias	moramoensis		Sumbersari Waterfall, Konawe Selatan Regency, Sulawesi Tenggara Province, Indonesia	female	23.5		wild caught		DS-G, DS-G-MF, DS-FE
ZFMK	42963	O_wolasi_WF_9	Oryzias	moramoensis		Sumbersari Waterfall, Konawe Selatan Regency, Sulawesi Tenggara Province, Indonesia	female	24.3		wild caught		DS-G, DS-G-MF, DS-FE
ZFMK	42966	O_wolasi_WF_12	Oryzias	moramoensis		Sumbersari Waterfall, Konawe Selatan Regency, Sulawesi Tenggara Province, Indonesia	female	26.6		wild caught		DS-G, DS-G-MF, DS-FE
ZFMK	42967	O_wolasi_WF_13	Oryzias	moramoensis		Sumbersari Waterfall, Konawe Selatan Regency, Sulawesi Tenggara Province, Indonesia	female	22.9		wild caught		DS-G, DS-G-MF, DS-FE
ZFMK	139683	O_wolasi_AQ_1	Oryzias	moramoensis		Sumbersari Waterfall, Konawe Selatan Regency, Sulawesi Tenggara Province, Indonesia	female	30.1		aquarium bred		DS-G, DS-G-MF, DS-FE
ZFMK	139684	O_wolasi_AQ_10	Oryzias	moramoensis		Sumbersari Waterfall, Konawe Selatan Regency, Sulawesi Tenggara Province, Indonesia	female	28.1		aquarium bred		DS-G, DS-G-MF, DS-FE
ZFMK	139685	O_wolasi_AQ_11	Oryzias	moramoensis		Sumbersari Waterfall, Konawe Selatan Regency, Sulawesi Tenggara Province, Indonesia	female	28.5		aquarium bred		DS-G, DS-G-MF, DS-FE
ZFMK	139688	O_wolasi_AQ_14	Oryzias	moramoensis		Sumbersari Waterfall, Konawe Selatan Regency, Sulawesi Tenggara Province, Indonesia	female	28.7		aquarium bred		DS-G, DS-G-MF, DS-FE
ZFMK	139694	O_wolasi_AQ_6	Oryzias	moramoensis		Sumbersari Waterfall, Konawe Selatan Regency, Sulawesi Tenggara Province, Indonesia	female	25.4		aquarium bred		DS-G, DS-G-MF, DS-FE
ZFMK	139697	O_wolasi_AQ_9	Oryzias	moramoensis		Sumbersari Waterfall, Konawe Selatan Regency, Sulawesi Tenggara Province, Indonesia	female	27.4		aquarium bred		DS-G, DS-G-MF, DS-FE
MZB	28126	O_black_WF_6	Oryzias	nebulosus		Lake Poso, Poso Regency, Sulawesi Tengah Province, Indonesia	male	38.4	Sep 12	wild caught		DS-G, DS-G-MF
MZB	28127	O_black_WF_7	Oryzias	nebulosus		Lake Poso, Poso Regency, Sulawesi Tengah Province, Indonesia	male	38.3	Sep 12	wild caught		DS-G, DS-G-MF
MZB	28128	O_black_WF_8	Oryzias	nebulosus		Lake Poso, Poso Regency, Sulawesi Tengah Province, Indonesia	male	38.9	Sep 12	wild caught		DS-G, DS-G-MF
MZB	28129	O_black_WF_9	Oryzias	nebulosus		Lake Poso, Poso Regency, Sulawesi Tengah Province, Indonesia	male	39.9	Sep 12	wild caught		DS-G, DS-G-MF
MZB	28130	O_nebulosus_WF_10	Oryzias	nebulosus		Lake Poso, Poso Regency, Sulawesi Tengah Province, Indonesia	male	38.9	Nov 13	wild caught		DS-G, DS-G-MF
MZB	28131	O_nebulosus_WF_11	Oryzias	nebulosus		Lake Poso, Poso Regency, Sulawesi Tengah Province, Indonesia	male	36.5	Nov 13	wild caught		DS-G, DS-G-MF
MZB	28132	O_nebulosus_WF_7	Oryzias	nebulosus		Lake Poso, Poso Regency, Sulawesi Tengah Province, Indonesia	male	38.4	Nov 13	wild caught		DS-G, DS-G-MF
MZB	28133	O_nebulosus_WF_8	Oryzias	nebulosus		Lake Poso, Poso Regency, Sulawesi Tengah Province, Indonesia	male	36.3	Nov 13	wild caught		DS-G, DS-G-MF
MZB	28134	O_nebulosus_WF_9	Oryzias	nebulosus		Lake Poso, Poso Regency, Sulawesi Tengah Province, Indonesia	male	39.7	Nov 13	wild caught		DS-G, DS-G-MF
MZB	28135	O_rock_WF_5	Oryzias	nebulosus		Lake Poso, Poso Regency, Sulawesi Tengah Province, Indonesia	male	37.6	Nov 13	wild caught		DS-G, DS-G-MF
MZB	28136	O_rock_WF_6	Oryzias	nebulosus		Lake Poso, Poso Regency, Sulawesi Tengah Province, Indonesia	male	32.7	Nov 13	wild caught		DS-G, DS-G-MF
MZB	28137	O_rock_WF_7	Oryzias	nebulosus		Lake Poso, Poso Regency, Sulawesi Tengah Province, Indonesia	male	36.9	Nov 13	wild caught		DS-G, DS-G-MF
ZFMK	139766	O_black_WF_1	Oryzias	nebulosus		Lake Poso, Poso Regency, Sulawesi Tengah Province, Indonesia	male	41.4	Sep 12	wild caught		DS-G, DS-G-MF
ZFMK	139767	O_black_WF_2	Oryzias	nebulosus		Lake Poso, Poso Regency, Sulawesi Tengah Province, Indonesia	male	42.7	Sep 12	wild caught		DS-G, DS-G-MF
ZFMK	139768	O_black_WF_3	Oryzias	nebulosus		Lake Poso, Poso Regency, Sulawesi Tengah Province, Indonesia	male	41.6	Sep 12	wild caught		DS-G, DS-G-MF
ZFMK	139769	O_black_WF_4	Oryzias	nebulosus		Lake Poso, Poso Regency, Sulawesi Tengah Province, Indonesia	male	39.4	Sep 12	wild caught		DS-G, DS-G-MF
ZFMK	139770	O_black_WF_5	Oryzias	nebulosus		Lake Poso, Poso Regency, Sulawesi Tengah Province, Indonesia	male	38.1	Sep 12	wild caught		DS-G, DS-G-MF
ZFMK	139771	O_nebulosus_JS19_0087	Oryzias	nebulosus		Lake Poso, Poso Regency, Sulawesi Tengah Province, Indonesia	male	37	2013	wild caught		DS-G, DS-G-MF
ZFMK	139772	O_nebulosus_JS19_0088	Oryzias	nebulosus		Lake Poso, Poso Regency, Sulawesi Tengah Province, Indonesia	male	36	2013	wild caught		DS-G, DS-G-MF
ZFMK	139773	O_nebulosus_JS19_0089	Oryzias	nebulosus		Lake Poso, Poso Regency, Sulawesi Tengah Province, Indonesia	male	37	2013	wild caught		DS-G, DS-G-MF
ZFMK	139774	O_nebulosus_JS19_0111	Oryzias	nebulosus		Lake Poso, Poso Regency, Sulawesi Tengah Province, Indonesia	male	37	2013	wild caught		DS-G, DS-G-MF
ZFMK	139775	O_nebulosus_JS19_0112	Oryzias	nebulosus		Lake Poso, Poso Regency, Sulawesi Tengah Province, Indonesia	male	38	2013	wild caught		DS-G, DS-G-MF
ZFMK	139776	O_nebulosus_JS19_0113	Oryzias	nebulosus		Lake Poso, Poso Regency, Sulawesi Tengah Province, Indonesia	male	41	2013	wild caught		DS-G, DS-G-MF
ZFMK	139778	O_nebulosus_JS19_0303	Oryzias	nebulosus		Lake Poso, Poso Regency, Sulawesi Tengah Province, Indonesia	male	37.3	2013	wild caught		DS-G, DS-G-MF
ZFMK	139786	O_nebulosus_JS19_0740	Oryzias	nebulosus		Lake Poso, Poso Regency, Sulawesi Tengah Province, Indonesia	male	38.1	2013	wild caught		DS-G, DS-G-MF
ZFMK	139787	O_nebulosus_JS19_0740_1	Oryzias	nebulosus		Lake Poso, Poso Regency, Sulawesi Tengah Province, Indonesia	male	38	2013	wild caught		DS-G, DS-G-MF
ZFMK	139788	O_nebulosus_JS19_0740_3	Oryzias	nebulosus		Lake Poso, Poso Regency, Sulawesi Tengah Province, Indonesia	male	40	2013	wild caught		DS-G, DS-G-MF
ZFMK	139789	O_nebulosus_JS19_0740_5	Oryzias	nebulosus		Lake Poso, Poso Regency, Sulawesi Tengah Province, Indonesia	male	36	2013	wild caught		DS-G, DS-G-MF
ZFMK	139791	O_nebulosus_JS19_0750	Oryzias	nebulosus		Lake Poso, Poso Regency, Sulawesi Tengah Province, Indonesia	male	40.6	2013	wild caught		DS-G, DS-G-MF
ZFMK	139792	O_nebulosus_JS19_0842	Oryzias	nebulosus		Lake Poso, Poso Regency, Sulawesi Tengah Province, Indonesia	male	38.5	2013	wild caught		DS-G, DS-G-MF
ZFMK	139802	O_nebulosus_WF_2	Oryzias	nebulosus		Lake Poso, Poso Regency, Sulawesi Tengah Province, Indonesia	male	38.4	Nov 13	wild caught		DS-G, DS-G-MF
ZFMK	139804	O_nebulosus_WF_4	Oryzias	nebulosus		Lake Poso, Poso Regency, Sulawesi Tengah Province, Indonesia	male	40.4	Nov 13	wild caught		DS-G, DS-G-MF
ZFMK	139805	O_nebulosus_WF_5	Oryzias	nebulosus		Lake Poso, Poso Regency, Sulawesi Tengah Province, Indonesia	male	39.7	Nov 13	wild caught		DS-G, DS-G-MF
ZFMK	139806	O_nebulosus_WF_6	Oryzias	nebulosus		Lake Poso, Poso Regency, Sulawesi Tengah Province, Indonesia	male	37.7	Nov 13	wild caught		DS-G, DS-G-MF
ZFMK	139807	O_rock_WF_1	Oryzias	nebulosus		Lake Poso, Poso Regency, Sulawesi Tengah Province, Indonesia	male	38.8	Nov 13	wild caught		DS-G, DS-G-MF
ZFMK	139808	O_rock_WF_2	Oryzias	nebulosus		Lake Poso, Poso Regency, Sulawesi Tengah Province, Indonesia	male	37.8	Nov 13	wild caught		DS-G, DS-G-MF
ZFMK	139809	O_rock_WF_4	Oryzias	nebulosus		Lake Poso, Poso Regency, Sulawesi Tengah Province, Indonesia	male	34.3	Nov 13	wild caught		DS-G, DS-G-MF
ZFMK	139777	O_nebulosus_JS19_0298	Oryzias	nebulosus		Lake Poso, Poso Regency, Sulawesi Tengah Province, Indonesia	female	30.8	2013	wild caught		DS-G, DS-G-MF, DS-FE
ZFMK	139779	O_nebulosus_JS19_0439	Oryzias	nebulosus		Lake Poso, Poso Regency, Sulawesi Tengah Province, Indonesia	female	33.2	2013	wild caught		DS-G, DS-G-MF, DS-FE
ZFMK	139780	O_nebulosus_JS19_0443	Oryzias	nebulosus		Lake Poso, Poso Regency, Sulawesi Tengah Province, Indonesia	female	32.8	2013	wild caught		DS-G, DS-G-MF, DS-FE
ZFMK	139781	O_nebulosus_JS19_0447	Oryzias	nebulosus		Lake Poso, Poso Regency, Sulawesi Tengah Province, Indonesia	female	36.3	2013	wild caught		DS-G, DS-G-MF, DS-FE
ZFMK	139782	O_nebulosus_JS19_0453	Oryzias	nebulosus		Lake Poso, Poso Regency, Sulawesi Tengah Province, Indonesia	female	34.3	2013	wild caught		DS-G, DS-G-MF, DS-FE
ZFMK	139783	O_nebulosus_JS19_0455	Oryzias	nebulosus		Lake Poso, Poso Regency, Sulawesi Tengah Province, Indonesia	female	32.3	2013	wild caught		DS-G, DS-G-MF, DS-FE
ZFMK	139784	O_nebulosus_JS19_0457	Oryzias	nebulosus		Lake Poso, Poso Regency, Sulawesi Tengah Province, Indonesia	female	33.1	2013	wild caught		DS-G, DS-G-MF, DS-FE
ZFMK	139785	O_nebulosus_JS19_0469_female	Oryzias	nebulosus		Lake Poso, Poso Regency, Sulawesi Tengah Province, Indonesia	female	34.3	2013	wild caught		DS-G, DS-G-MF, DS-FE
ZFMK	139790	O_nebulosus_JS19_0740_7	Oryzias	nebulosus		Lake Poso, Poso Regency, Sulawesi Tengah Province, Indonesia	female	33	2013	wild caught		DS-G, DS-G-MF, DS-FE
ZFMK	139793	O_nebulosus_JS19_unlabelled_batch_fem1	Oryzias	nebulosus		Lake Poso, Poso Regency, Sulawesi Tengah Province, Indonesia	female	31.5	2013	wild caught		DS-G, DS-G-MF, DS-FE
ZFMK	139794	O_nebulosus_JS19_unlabelled_batch_fem10	Oryzias	nebulosus		Lake Poso, Poso Regency, Sulawesi Tengah Province, Indonesia	female	31.4	2013	wild caught		DS-G, DS-G-MF, DS-FE
ZFMK	139795	O_nebulosus_JS19_unlabelled_batch_fem15	Oryzias	nebulosus		Lake Poso, Poso Regency, Sulawesi Tengah Province, Indonesia	female	32.8	2013	wild caught		DS-G, DS-G-MF, DS-FE
ZFMK	139796	O_nebulosus_JS19_unlabelled_batch_fem5	Oryzias	nebulosus		Lake Poso, Poso Regency, Sulawesi Tengah Province, Indonesia	female	31.6	2013	wild caught		DS-G, DS-G-MF, DS-FE
ZFMK	139797	O_nebulosus_JS19_unlabelled_batch_fem6	Oryzias	nebulosus		Lake Poso, Poso Regency, Sulawesi Tengah Province, Indonesia	female	34.2	2013	wild caught		DS-G, DS-G-MF, DS-FE
ZFMK	139798	O_nebulosus_JS19_unlabelled_batch_fem7	Oryzias	nebulosus		Lake Poso, Poso Regency, Sulawesi Tengah Province, Indonesia	female	32.4	2013	wild caught		DS-G, DS-G-MF, DS-FE
ZFMK	139799	O_nebulosus_JS19_unlabelled_batch_fem8	Oryzias	nebulosus		Lake Poso, Poso Regency, Sulawesi Tengah Province, Indonesia	female	30.3	2013	wild caught		DS-G, DS-G-MF, DS-FE
ZFMK	139800	O_nebulosus_JS19_unlabelled_batch_fem9	Oryzias	nebulosus		Lake Poso, Poso Regency, Sulawesi Tengah Province, Indonesia	female	32.2	2013	wild caught		DS-G, DS-G-MF, DS-FE
ZFMK	139801	O_nebulosus_WF_1	Oryzias	nebulosus		Lake Poso, Poso Regency, Sulawesi Tengah Province, Indonesia	female	27.9	Nov 13	wild caught		DS-G, DS-G-MF, DS-FE
ZFMK	139803	O_nebulosus_WF_3	Oryzias	nebulosus		Lake Poso, Poso Regency, Sulawesi Tengah Province, Indonesia	female	27.1	Nov 13	wild caught		DS-G, DS-G-MF, DS-FE
ZFMK	139810	O_nigrimas_JS19_0008	Oryzias	nigrimas		Lake Poso, Poso Regency, Sulawesi Tengah Province, Indonesia	male	46	2013	wild caught		DS-G, DS-G-MF
ZFMK	139811	O_nigrimas_JS19_0015	Oryzias	nigrimas		Lake Poso, Poso Regency, Sulawesi Tengah Province, Indonesia	male	48	2013	wild caught		DS-G, DS-G-MF
ZFMK	139815	O_nigrimas_JS19_0026	Oryzias	nigrimas		Lake Poso, Poso Regency, Sulawesi Tengah Province, Indonesia	male	47	2013	wild caught		DS-G, DS-G-MF
ZFMK	139816	O_nigrimas_JS19_0027	Oryzias	nigrimas		Lake Poso, Poso Regency, Sulawesi Tengah Province, Indonesia	male	47	2013	wild caught		DS-G, DS-G-MF
ZFMK	139819	O_nigrimas_JS19_0101	Oryzias	nigrimas		Lake Poso, Poso Regency, Sulawesi Tengah Province, Indonesia	male	50	2013	wild caught		DS-G, DS-G-MF
ZFMK	139822	O_nigrimas_JS19_0224	Oryzias	nigrimas		Lake Poso, Poso Regency, Sulawesi Tengah Province, Indonesia	male	47.5	2013	wild caught		DS-G, DS-G-MF
ZFMK	139825	O_nigrimas_JS19_0282	Oryzias	nigrimas		Lake Poso, Poso Regency, Sulawesi Tengah Province, Indonesia	male	48.2	2013	wild caught		DS-G, DS-G-MF
ZFMK	139826	O_nigrimas_JS19_0283	Oryzias	nigrimas		Lake Poso, Poso Regency, Sulawesi Tengah Province, Indonesia	male	46.7	2013	wild caught		DS-G, DS-G-MF
ZFMK	139827	O_nigrimas_JS19_0285	Oryzias	nigrimas		Lake Poso, Poso Regency, Sulawesi Tengah Province, Indonesia	male	42.2	2013	wild caught		DS-G, DS-G-MF
ZFMK	139828	O_nigrimas_JS19_0292	Oryzias	nigrimas		Lake Poso, Poso Regency, Sulawesi Tengah Province, Indonesia	male	46.7	2013	wild caught		DS-G, DS-G-MF
ZFMK	139829	O_nigrimas_JS19_0294	Oryzias	nigrimas		Lake Poso, Poso Regency, Sulawesi Tengah Province, Indonesia	male	44.4	2013	wild caught		DS-G, DS-G-MF
ZFMK	139831	O_nigrimas_JS19_0473	Oryzias	nigrimas		Lake Poso, Poso Regency, Sulawesi Tengah Province, Indonesia	male	49.2	2013	wild caught		DS-G, DS-G-MF
ZFMK	139833	O_nigrimas_JS19_0477	Oryzias	nigrimas		Lake Poso, Poso Regency, Sulawesi Tengah Province, Indonesia	male	43.9	2013	wild caught		DS-G, DS-G-MF
ZFMK	139837	O_nigrimas_JS19_0535	Oryzias	nigrimas		Lake Poso, Poso Regency, Sulawesi Tengah Province, Indonesia	male	43.7	2013	wild caught		DS-G, DS-G-MF
ZFMK	139838	O_nigrimas_JS19_0541	Oryzias	nigrimas		Lake Poso, Poso Regency, Sulawesi Tengah Province, Indonesia	male	43.1	2013	wild caught		DS-G, DS-G-MF
ZFMK	139843	O_nigrimas_JS19_0551	Oryzias	nigrimas		Lake Poso, Poso Regency, Sulawesi Tengah Province, Indonesia	male	50	2013	wild caught		DS-G, DS-G-MF
ZFMK	139844	O_nigrimas_JS19_0553	Oryzias	nigrimas		Lake Poso, Poso Regency, Sulawesi Tengah Province, Indonesia	male	48	2013	wild caught		DS-G, DS-G-MF
ZFMK	139845	O_nigrimas_JS19_0554	Oryzias	nigrimas		Lake Poso, Poso Regency, Sulawesi Tengah Province, Indonesia	male	50	2013	wild caught		DS-G, DS-G-MF
ZFMK	139846	O_nigrimas_JS19_0555	Oryzias	nigrimas		Lake Poso, Poso Regency, Sulawesi Tengah Province, Indonesia	male	49	2013	wild caught		DS-G, DS-G-MF
ZFMK	139847	O_nigrimas_JS19_0557	Oryzias	nigrimas		Lake Poso, Poso Regency, Sulawesi Tengah Province, Indonesia	male	52	2013	wild caught		DS-G, DS-G-MF
ZFMK	139857	O_nigrimas_JS19_0725	Oryzias	nigrimas		Lake Poso, Poso Regency, Sulawesi Tengah Province, Indonesia	male	49.3	2013	wild caught		DS-G, DS-G-MF
ZFMK	139858	O_nigrimas_JS19_0758	Oryzias	nigrimas		Lake Poso, Poso Regency, Sulawesi Tengah Province, Indonesia	male	44.5	2013	wild caught		DS-G, DS-G-MF
ZFMK	139859	O_nigrimas_JS19_Sulawesi_Rock_3	Oryzias	nigrimas		Lake Poso, Poso Regency, Sulawesi Tengah Province, Indonesia	male	47.1	2013	wild caught		DS-G, DS-G-MF
ZFMK	139860	O_nigrimas_JS19_Sulawesi_Rock_nigrimas_m1	Oryzias	nigrimas		Lake Poso, Poso Regency, Sulawesi Tengah Province, Indonesia	male	47.1	2013	wild caught		DS-G, DS-G-MF
ZFMK	139812	O_nigrimas_JS19_0018	Oryzias	nigrimas		Lake Poso, Poso Regency, Sulawesi Tengah Province, Indonesia	female	49	2013	wild caught		DS-G, DS-G-MF, DS-FE
ZFMK	139813	O_nigrimas_JS19_0019	Oryzias	nigrimas		Lake Poso, Poso Regency, Sulawesi Tengah Province, Indonesia	female	45.6	2013	wild caught		DS-G, DS-G-MF, DS-FE
ZFMK	139814	O_nigrimas_JS19_0020	Oryzias	nigrimas		Lake Poso, Poso Regency, Sulawesi Tengah Province, Indonesia	female	46	2013	wild caught		DS-G, DS-G-MF, DS-FE
ZFMK	139817	O_nigrimas_JS19_0031	Oryzias	nigrimas		Lake Poso, Poso Regency, Sulawesi Tengah Province, Indonesia	female	47	2013	wild caught		DS-G, DS-G-MF, DS-FE
ZFMK	139818	O_nigrimas_JS19_0034	Oryzias	nigrimas		Lake Poso, Poso Regency, Sulawesi Tengah Province, Indonesia	female	47	2013	wild caught		DS-G, DS-G-MF, DS-FE
ZFMK	139820	O_nigrimas_JS19_0104	Oryzias	nigrimas		Lake Poso, Poso Regency, Sulawesi Tengah Province, Indonesia	female	49	2013	wild caught		DS-G, DS-G-MF, DS-FE
ZFMK	139821	O_nigrimas_JS19_0106	Oryzias	nigrimas		Lake Poso, Poso Regency, Sulawesi Tengah Province, Indonesia	female	50	2013	wild caught		DS-G, DS-G-MF, DS-FE
ZFMK	139823	O_nigrimas_JS19_0269	Oryzias	nigrimas		Lake Poso, Poso Regency, Sulawesi Tengah Province, Indonesia	female	47.2	2013	wild caught		DS-G, DS-G-MF, DS-FE
ZFMK	139824	O_nigrimas_JS19_0272	Oryzias	nigrimas		Lake Poso, Poso Regency, Sulawesi Tengah Province, Indonesia	female	45.8	2013	wild caught		DS-G, DS-G-MF, DS-FE
ZFMK	139830	O_nigrimas_JS19_0472	Oryzias	nigrimas		Lake Poso, Poso Regency, Sulawesi Tengah Province, Indonesia	female	46.4	2013	wild caught		DS-G, DS-G-MF, DS-FE
ZFMK	139832	O_nigrimas_JS19_0474	Oryzias	nigrimas		Lake Poso, Poso Regency, Sulawesi Tengah Province, Indonesia	female	49.5	2013	wild caught		DS-G, DS-G-MF, DS-FE
ZFMK	139834	O_nigrimas_JS19_0508	Oryzias	nigrimas		Lake Poso, Poso Regency, Sulawesi Tengah Province, Indonesia	female	46.6	2013	wild caught		DS-G, DS-G-MF, DS-FE
ZFMK	139835	O_nigrimas_JS19_0509	Oryzias	nigrimas		Lake Poso, Poso Regency, Sulawesi Tengah Province, Indonesia	female	45.8	2013	wild caught		DS-G, DS-G-MF, DS-FE
ZFMK	139836	O_nigrimas_JS19_0510	Oryzias	nigrimas		Lake Poso, Poso Regency, Sulawesi Tengah Province, Indonesia	female	44.6	2013	wild caught		DS-G, DS-G-MF, DS-FE
ZFMK	139839	O_nigrimas_JS19_0542	Oryzias	nigrimas		Lake Poso, Poso Regency, Sulawesi Tengah Province, Indonesia	female	45.3	2013	wild caught		DS-G, DS-G-MF, DS-FE
ZFMK	139840	O_nigrimas_JS19_0543	Oryzias	nigrimas		Lake Poso, Poso Regency, Sulawesi Tengah Province, Indonesia	female	47.7	2013	wild caught		DS-G, DS-G-MF, DS-FE
ZFMK	139841	O_nigrimas_JS19_0547	Oryzias	nigrimas		Lake Poso, Poso Regency, Sulawesi Tengah Province, Indonesia	female	46.7	2013	wild caught		DS-G, DS-G-MF, DS-FE
ZFMK	139842	O_nigrimas_JS19_0548	Oryzias	nigrimas		Lake Poso, Poso Regency, Sulawesi Tengah Province, Indonesia	female	48.4	2013	wild caught		DS-G, DS-G-MF, DS-FE
ZFMK	139848	O_nigrimas_JS19_0564	Oryzias	nigrimas		Lake Poso, Poso Regency, Sulawesi Tengah Province, Indonesia	female	48	2013	wild caught		DS-G, DS-G-MF, DS-FE
ZFMK	139849	O_nigrimas_JS19_0565	Oryzias	nigrimas		Lake Poso, Poso Regency, Sulawesi Tengah Province, Indonesia	female	47	2013	wild caught		DS-G, DS-G-MF, DS-FE
ZFMK	139850	O_nigrimas_JS19_0567	Oryzias	nigrimas		Lake Poso, Poso Regency, Sulawesi Tengah Province, Indonesia	female	47	2013	wild caught		DS-G, DS-G-MF, DS-FE
ZFMK	139851	O_nigrimas_JS19_0569	Oryzias	nigrimas		Lake Poso, Poso Regency, Sulawesi Tengah Province, Indonesia	female	48	2013	wild caught		DS-G, DS-G-MF, DS-FE
ZFMK	139852	O_nigrimas_JS19_0570	Oryzias	nigrimas		Lake Poso, Poso Regency, Sulawesi Tengah Province, Indonesia	female	47	2013	wild caught		DS-G, DS-G-MF, DS-FE
ZFMK	139853	O_nigrimas_JS19_0665	Oryzias	nigrimas		Lake Poso, Poso Regency, Sulawesi Tengah Province, Indonesia	female	45.8	2013	wild caught		DS-G, DS-G-MF, DS-FE
ZFMK	139854	O_nigrimas_JS19_0669	Oryzias	nigrimas		Lake Poso, Poso Regency, Sulawesi Tengah Province, Indonesia	female	47.5	2013	wild caught		DS-G, DS-G-MF, DS-FE
ZFMK	139855	O_nigrimas_JS19_0696	Oryzias	nigrimas		Lake Poso, Poso Regency, Sulawesi Tengah Province, Indonesia	female	44.6	2013	wild caught		DS-G, DS-G-MF, DS-FE
ZFMK	139856	O_nigrimas_JS19_0697	Oryzias	nigrimas		Lake Poso, Poso Regency, Sulawesi Tengah Province, Indonesia	female	43.3	2013	wild caught		DS-G, DS-G-MF, DS-FE
MZB	28140	O_orthognathus_WF_18	Oryzias	orthognathus		Lake Poso, Poso Regency, Sulawesi Tengah Province, Indonesia	male	45.4	Nov 13	wild caught		DS-G, DS-G-MF
MZB	28142	O_orthognathus_WF_7	Oryzias	orthognathus		Lake Poso, Poso Regency, Sulawesi Tengah Province, Indonesia	male	48.7	Nov 13	wild caught		DS-G, DS-G-MF
ZFMK	139861	O_orthognathus_JS19_0513	Oryzias	orthognathus		Lake Poso, Poso Regency, Sulawesi Tengah Province, Indonesia	male	45.9	2013	wild caught		DS-G, DS-G-MF
ZFMK	139863	O_orthognathus_JS19_0515	Oryzias	orthognathus		Lake Poso, Poso Regency, Sulawesi Tengah Province, Indonesia	male	48.6	2013	wild caught		DS-G, DS-G-MF
ZFMK	139866	O_orthognathus_JS19_0617	Oryzias	orthognathus		Lake Poso, Poso Regency, Sulawesi Tengah Province, Indonesia	male	46.2	2013	wild caught		DS-G, DS-G-MF
ZFMK	139868	O_orthognathus_JS19_0620	Oryzias	orthognathus		Lake Poso, Poso Regency, Sulawesi Tengah Province, Indonesia	male	47	2013	wild caught		DS-G, DS-G-MF
ZFMK	139870	O_orthognathus_JS19_0624	Oryzias	orthognathus		Lake Poso, Poso Regency, Sulawesi Tengah Province, Indonesia	male	47	2013	wild caught		DS-G, DS-G-MF
ZFMK	139871	O_orthognathus_JS19_0625	Oryzias	orthognathus		Lake Poso, Poso Regency, Sulawesi Tengah Province, Indonesia	male	47	2013	wild caught		DS-G, DS-G-MF
ZFMK	139872	O_orthognathus_JS19_0626	Oryzias	orthognathus		Lake Poso, Poso Regency, Sulawesi Tengah Province, Indonesia	male	47	2013	wild caught		DS-G, DS-G-MF
ZFMK	139873	O_orthognathus_JS19_0627	Oryzias	orthognathus		Lake Poso, Poso Regency, Sulawesi Tengah Province, Indonesia	male	49	2013	wild caught		DS-G, DS-G-MF
ZFMK	139874	O_orthognathus_JS19_0628	Oryzias	orthognathus		Lake Poso, Poso Regency, Sulawesi Tengah Province, Indonesia	male	48	2013	wild caught		DS-G, DS-G-MF
ZFMK	139875	O_orthognathus_JS19_0629	Oryzias	orthognathus		Lake Poso, Poso Regency, Sulawesi Tengah Province, Indonesia	male	49	2013	wild caught		DS-G, DS-G-MF
ZFMK	139878	O_orthognathus_JS19_0706	Oryzias	orthognathus		Lake Poso, Poso Regency, Sulawesi Tengah Province, Indonesia	male	47.2	2013	wild caught		DS-G, DS-G-MF
ZFMK	139883	O_orthognathus_JS19_0835_m2	Oryzias	orthognathus		Lake Poso, Poso Regency, Sulawesi Tengah Province, Indonesia	male	51	2013	wild caught		DS-G, DS-G-MF
ZFMK	139884	O_orthognathus_JS19_0835_m3	Oryzias	orthognathus		Lake Poso, Poso Regency, Sulawesi Tengah Province, Indonesia	male	46	2013	wild caught		DS-G, DS-G-MF
ZFMK	139885	O_orthognathus_JS19_0835_m4	Oryzias	orthognathus		Lake Poso, Poso Regency, Sulawesi Tengah Province, Indonesia	male	51	2013	wild caught		DS-G, DS-G-MF
ZFMK	139886	O_orthognathus_JS19_0839	Oryzias	orthognathus		Lake Poso, Poso Regency, Sulawesi Tengah Province, Indonesia	male	49	2013	wild caught		DS-G, DS-G-MF
ZFMK	139891	O_orthognathus_WF_4	Oryzias	orthognathus		Lake Poso, Poso Regency, Sulawesi Tengah Province, Indonesia	male	47.3	Nov 13	wild caught		DS-G, DS-G-MF
ZFMK	139892	O_orthognathus_WF_5	Oryzias	orthognathus		Lake Poso, Poso Regency, Sulawesi Tengah Province, Indonesia	male	49.6	Nov 13	wild caught		DS-G, DS-G-MF
MZB	28138	O_orthognathus_WF_16	Oryzias	orthognathus		Lake Poso, Poso Regency, Sulawesi Tengah Province, Indonesia	female	47.8	Nov 13	wild caught		DS-G, DS-G-MF, DS-FE
MZB	28139	O_orthognathus_WF_17	Oryzias	orthognathus		Lake Poso, Poso Regency, Sulawesi Tengah Province, Indonesia	female	47.3	Nov 13	wild caught		DS-G, DS-G-MF, DS-FE
MZB	28141	O_orthognathus_WF_19	Oryzias	orthognathus		Lake Poso, Poso Regency, Sulawesi Tengah Province, Indonesia	female	45.8	Nov 13	wild caught		DS-G, DS-G-MF, DS-FE
ZFMK	139862	O_orthognathus_JS19_0514	Oryzias	orthognathus		Lake Poso, Poso Regency, Sulawesi Tengah Province, Indonesia	female	48.2	2013	wild caught		DS-G, DS-G-MF, DS-FE
ZFMK	139864	O_orthognathus_JS19_0523	Oryzias	orthognathus		Lake Poso, Poso Regency, Sulawesi Tengah Province, Indonesia	female	47.9	2013	wild caught		DS-G, DS-G-MF, DS-FE
ZFMK	139865	O_orthognathus_JS19_0598	Oryzias	orthognathus		Lake Poso, Poso Regency, Sulawesi Tengah Province, Indonesia	female	46.1	2013	wild caught		DS-G, DS-G-MF, DS-FE
ZFMK	139867	O_orthognathus_JS19_0619	Oryzias	orthognathus		Lake Poso, Poso Regency, Sulawesi Tengah Province, Indonesia	female	47	2013	wild caught		DS-G, DS-G-MF, DS-FE
ZFMK	139869	O_orthognathus_JS19_0623	Oryzias	orthognathus		Lake Poso, Poso Regency, Sulawesi Tengah Province, Indonesia	female	49	2013	wild caught		DS-G, DS-G-MF, DS-FE
ZFMK	139876	O_orthognathus_JS19_0647	Oryzias	orthognathus		Lake Poso, Poso Regency, Sulawesi Tengah Province, Indonesia	female	47.3	2013	wild caught		DS-G, DS-G-MF, DS-FE
ZFMK	139877	O_orthognathus_JS19_0649	Oryzias	orthognathus		Lake Poso, Poso Regency, Sulawesi Tengah Province, Indonesia	female	47	2013	wild caught		DS-G, DS-G-MF, DS-FE
ZFMK	139879	O_orthognathus_JS19_0835_fem1	Oryzias	orthognathus		Lake Poso, Poso Regency, Sulawesi Tengah Province, Indonesia	female	46	2013	wild caught		DS-G, DS-G-MF, DS-FE
ZFMK	139880	O_orthognathus_JS19_0835_fem2	Oryzias	orthognathus		Lake Poso, Poso Regency, Sulawesi Tengah Province, Indonesia	female	49	2013	wild caught		DS-G, DS-G-MF, DS-FE
ZFMK	139881	O_orthognathus_JS19_0835_fem3	Oryzias	orthognathus		Lake Poso, Poso Regency, Sulawesi Tengah Province, Indonesia	female	50	2013	wild caught		DS-G, DS-G-MF, DS-FE
ZFMK	139882	O_orthognathus_JS19_0835_fem5	Oryzias	orthognathus		Lake Poso, Poso Regency, Sulawesi Tengah Province, Indonesia	female	50	2013	wild caught		DS-G, DS-G-MF, DS-FE
ZFMK	139887	O_orthognathus_JS19_deepwater_batch_fem3	Oryzias	orthognathus		Lake Poso, Poso Regency, Sulawesi Tengah Province, Indonesia	female	45.6	2013	wild caught		DS-G, DS-G-MF, DS-FE
ZFMK	139888	O_orthognathus_JS19_deepwater_batch_fem4	Oryzias	orthognathus		Lake Poso, Poso Regency, Sulawesi Tengah Province, Indonesia	female	45.1	2013	wild caught		DS-G, DS-G-MF, DS-FE
ZFMK	139889	O_orthognathus_WF_1	Oryzias	orthognathus		Lake Poso, Poso Regency, Sulawesi Tengah Province, Indonesia	female	47.5	Nov 13	wild caught		DS-G, DS-G-MF, DS-FE
ZFMK	139890	O_orthognathus_WF_2	Oryzias	orthognathus		Lake Poso, Poso Regency, Sulawesi Tengah Province, Indonesia	female	43.9	Nov 13	wild caught		DS-G, DS-G-MF, DS-FE
ZFMK	139893	O_orthognathus_WF_6	Oryzias	orthognathus		Lake Poso, Poso Regency, Sulawesi Tengah Province, Indonesia	female	48.9	Nov 13	wild caught		DS-G, DS-G-MF, DS-FE
ZFMK	28547	O_pectoralis_ZFMK28547_MIP	Oryzias	pectoralis		Pako River, Kon Tum Province, Vietnam	male	22.4	22-23 Feb 1999	wild caught		DS-G, DS-G-MF	Vietnam Pako Fluss 50 km noerdlich Kontum 44, 14.39.60N; 107.46.98E leg. And det. J. Freyhof & D. Serov
ZFMK	34145	O_pectoralis_ZFMK34145_MIP	Oryzias	pectoralis		Vietnam	male	23.2		wild caught		DS-G, DS-G-MF
ZFMK	34156	O_pectoralis_ZFMK34156_MIP	Oryzias	pectoralis		Thua Thien Hue Province, Vietnam	male	23.3	18 Mar 2000	wild caught		DS-G, DS-G-MF	Vietnam Ein Graben am #1, 25 km noerdlich Hue, Thua Thien - Hue Provinz 135, 16.33.15N; 107.24.30E leg. And det. - J. Freyhof, F. Herder & D. Serov
ZFMK	35402	O_pectoralis_ZFMK35402_MIP	Oryzias	pectoralis		Quyet Tien, Ha Giang Province, Vietnam	male	23.3	08. Apr 00	wild caught		DS-G, DS-G-MF	Vietnam Quyet Tien 162, 17.11.54N 106.37.53E, leg. And det. - J. Freyhof, F. Herder & D. Serov
ZFMK	35403	O_pectoralis_ZFMK35403_MIP	Oryzias	pectoralis		Quyet Tien, Ha Giang Province, Vietnam	male	23.8	08. Apr 00	wild caught		DS-G, DS-G-MF	Vietnam Quyet Tien 162, 17.11.54N 106.37.53E, leg. And det. - J. Freyhof, F. Herder & D. Serov
ZFMK	35472	O_pectoralis_ZFMK_35471-35480_2	Oryzias	pectoralis		Le Ninh, Quang Binh Province, Vietnam	male	24.3	09. Apr 00	wild caught		DS-G, DS-G-MF	Vietnam Le Ninh 164, 17.13.16N 106.39.08E leg. And det. - J. Freyhof, F. Herder, D. Serov
ZFMK	35531	O_pectoralis_ZFMK35531_MIP	Oryzias	pectoralis		Ron River, Quang Binh Province, Vietnam	male	24.5	09. Apr 00	wild caught		DS-G, DS-G-MF	Vietnam Ron-Fluss bei Hong Hoa in der Quang Binh Provinz 166,17.51.06N 105.57.54E leg. And det. - J. Freyhof, F. Herder & D. Serov
ZFMK	36834	O_pectoralis_ZFMK36834_MIP	Oryzias	pectoralis		Outlet of Lake Bien, Gia Lai Province, Vietnam	male	21.6	27. Apr 00	wild caught		DS-G, DS-G-MF	Vietnam Ablauf des Bien Sees an der Staumauer, 7 km noerdlich Plei Ku, Gia Lai Provinz 191 14.03.00N 108.00.25E leg. And det. J. Freyhof, F. Herder & D. Serov
ZFMK	36835	O_pectoralis_ZFMK36835_MIP	Oryzias	pectoralis		Outlet of Lake Bien, Gia Lai Province, Vietnam	male	22.4	27. Apr 00	wild caught		DS-G, DS-G-MF	Vietnam Ablauf des Bien Sees an der Staumauer, 7 km noerdlich Plei Ku, Gia Lai Provinz 191 14.03.00N 108.00.25E leg. And det. J. Freyhof, F. Herder & D. Serov
ZFMK	36837	O_pectoralis_ZFMK36837_MIP	Oryzias	pectoralis		Outlet of Lake Bien, Gia Lai Province, Vietnam	male	21.2	27. Apr 00	wild caught		DS-G, DS-G-MF	Vietnam Ablauf des Bien Sees an der Staumauer, 7 km noerdlich Plei Ku, Gia Lai Provinz 191 14.03.00N 108.00.25E leg. And det. J. Freyhof, F. Herder & D. Serov
ZFMK	36936	O_pectoralis_ZFMK36936_MIP	Oryzias	pectoralis		Bien River Tributary, Gia Lai Province, Vietnam	male	21.2	28. Apr 00	wild caught		DS-G, DS-G-MF	Vietnam Bien Zufluss, 7 km noerdlich Plei Ku, Gia Lai Provinz 194, 14.08.23N 108.03.57E leg. And det. - J. Freyhof, F. Herder & D. Serov
ZFMK	36937	O_pectoralis_ZFMK36937_MIP	Oryzias	pectoralis		Gia Lai Province, Vietnam	male	22.7	28. Apr 00	wild caught		DS-G, DS-G-MF	Vietnam Bien Zufluss, 7 km noerdlich Plei Ku, Gia Lai Provinz 194, 14.08.23N 108.03.57E leg. And det. - J. Freyhof, F. Herder & D. Serov
ZFMK	36938	O_pectoralis_ZFMK36938_MIP	Oryzias	pectoralis		Gia Lai Province, Vietnam	male	21.2	28. Apr 00	wild caught		DS-G, DS-G-MF	Vietnam Bien Zufluss, 7 km noerdlich Plei Ku, Gia Lai Provinz 194, 14.08.23N 108.03.57E leg. And det. - J. Freyhof, F. Herder & D. Serov
ZFMK	28548	O_pectoralis_ZFMK28548_MIP	Oryzias	pectoralis		Pako River, Kon Tum Province, Vietnam	female	21.7	22-23 Feb 1999	wild caught		DS-G, DS-G-MF, DS-FE	Vietnam Pako Fluss 50 km noerdlich Kontum 44, 14.39.60N; 107.46.98E leg. And det. J. Freyhof & D. Serov
ZFMK	30833	O_pectoralis_ZFMK30833_MIP	Oryzias	pectoralis		Vietnam	female	24.9		wild caught		DS-G, DS-G-MF, DS-FE
ZFMK	34152	O_pectoralis_ZFMK34152	Oryzias	pectoralis		Thua Thien Hue Province, Vietnam	female	20.5	18 Mar 2000	wild caught		DS-G, DS-G-MF, DS-FE	Vietnam Ein Graben am #1, 25 km noerdlich Hue, Thua Thien - Hue Provinz 135, 16.33.15N; 107.24.30E leg. And det. - J. Freyhof, F. Herder & D. Serov
ZFMK	35471	O_pectoralis_ZFMK_35471-35480_1	Oryzias	pectoralis		Le Ninh, Quang Binh Province, Vietnam	female	24.7	08. Apr 00	wild caught		DS-G, DS-G-MF, DS-FE	Vietnam Le Ninh 164, 17.13.16N 106.39.08E leg. And det. - J. Freyhof, F. Herder, D. Serov
ZFMK	35475	O_pectoralis_ZFMK35471_3_MIP	Oryzias	pectoralis		Le Ninh, Quang Binh Province, Vietnam	female	23.7	08. Apr 00	wild caught		DS-G, DS-G-MF, DS-FE	Vietnam Le Ninh 164, 17.13.16N 106.39.08E leg. And det. - J. Freyhof, F. Herder, D. Serov
ZFMK	35474	O_pectoralis_ZFMK_35471-35480_4	Oryzias	pectoralis		Le Ninh, Quang Binh Province, Vietnam	female	23.4	10. Apr 00	wild caught		DS-G, DS-G-MF, DS-FE	Vietnam Le Ninh 164, 17.13.16N 106.39.08E leg. And det. - J. Freyhof, F. Herder, D. Serov
ZFMK	35533	O_pectoralis_ZFMK35533_MIP	Oryzias	pectoralis		Ron River, Quang Binh Province, Vietnam	female	24.4	09. Apr 00	wild caught		DS-G, DS-G-MF, DS-FE	Vietnam Ron-Fluss bei Hong Hoa in der Quang Binh Provinz 166,17.51.06N 105.57.54E leg. And det. - J. Freyhof, F. Herder & D. Serov
ZFMK	36836	O_pectoralis_ZFMK36836_MIP	Oryzias	pectoralis		Outlet of Lake Bien, Gia Lai Province, Vietnam	female	21.3	27. Apr 00	wild caught		DS-G, DS-G-MF, DS-FE	Vietnam Ablauf des Bien Sees an der Staumauer, 7 km noerdlich Plei Ku, Gia Lai Provinz 191 14.03.00N 108.00.25E leg. And det. J. Freyhof, F. Herder & D. Serov
ZFMK	41555	O_marmoratusprofundicola_WF_4	Oryzias	profundicola		Lake Towuti, Luwu Timur Regency, Sulawesi Selatan Province, Indonesia	male	51.1	Nov 02	wild caught		DS-G, DS-G-MF
ZFMK	41803	O_marmoratusprofundicola_WF_7	Oryzias	profundicola		Lake Towuti, Luwu Timur Regency, Sulawesi Selatan Province, Indonesia	male	44.5	Nov 02	wild caught		DS-G, DS-G-MF
ZFMK	41819	O_profundicola_WF_1	Oryzias	profundicola		Lake Towuti, Luwu Timur Regency, Sulawesi Selatan Province, Indonesia	male	48.9	Nov 02	wild caught		DS-G, DS-G-MF
ZFMK	41820	O_profundicola_WF_2	Oryzias	profundicola		Lake Towuti, Luwu Timur Regency, Sulawesi Selatan Province, Indonesia	male	47.8	Nov 02	wild caught		DS-G, DS-G-MF
ZFMK	41821	O_profundicola_WF_3	Oryzias	profundicola		Lake Towuti, Luwu Timur Regency, Sulawesi Selatan Province, Indonesia	male	46.7	Nov 02	wild caught		DS-G, DS-G-MF
ZFMK	41824	O_profundicola_WF_6	Oryzias	profundicola		Lake Towuti, Luwu Timur Regency, Sulawesi Selatan Province, Indonesia	male	49.4	Nov 02	wild caught		DS-G, DS-G-MF
ZFMK	139894	O_marmoratusprofundicola_WF_1	Oryzias	profundicola		Lake Towuti, Luwu Timur Regency, Sulawesi Selatan Province, Indonesia	male	41.3	Nov 02	wild caught		DS-G, DS-G-MF
ZFMK	139895	O_sp_WF_1	Oryzias	profundicola		Lake Towuti, Luwu Timur Regency, Sulawesi Selatan Province, Indonesia	male	41.6		wild caught		DS-G, DS-G-MF
ZFMK	41556	O_marmoratusprofundicola_WF_3	Oryzias	profundicola		Lake Towuti, Luwu Timur Regency, Sulawesi Selatan Province, Indonesia	female	42	Nov 02	wild caught		DS-G, DS-G-MF, DS-FE
ZFMK	41812	O_marmoratus_WF_7	Oryzias	profundicola		Lake Towuti, Luwu Timur Regency, Sulawesi Selatan Province, Indonesia	female	37.5	Nov 02	wild caught		DS-G, DS-G-MF, DS-FE
ZFMK	41822	O_profundicola_WF_4	Oryzias	profundicola		Lake Towuti, Luwu Timur Regency, Sulawesi Selatan Province, Indonesia	female	42.4	Nov 02	wild caught		DS-G, DS-G-MF, DS-FE
ZFMK	41823	O_profundicola_WF_5	Oryzias	profundicola		Lake Towuti, Luwu Timur Regency, Sulawesi Selatan Province, Indonesia	female	42.9	Nov 02	wild caught		DS-G, DS-G-MF, DS-FE
ZFMK	41825	O_profundicola_WF_7	Oryzias	profundicola		Lake Towuti, Luwu Timur Regency, Sulawesi Selatan Province, Indonesia	female	41.4	Nov 02	wild caught		DS-G, DS-G-MF, DS-FE
ZFMK	41826	O_profundicola_WF_8	Oryzias	profundicola		Lake Towuti, Luwu Timur Regency, Sulawesi Selatan Province, Indonesia	female	40	Nov 02	wild caught		DS-G, DS-G-MF, DS-FE
MZB	25212	O_sarasinorum_WF4	Oryzias	sarasinorum		Lake Lindu, Sigi Regency, Sulawesi Tengah Province, Indonesia	male	50.2	Nov 13	wild caught, aquarium raised		DS-G, DS-G-MF
MZB	25213	O_sarasinorum_WF6	Oryzias	sarasinorum		Lake Lindu, Sigi Regency, Sulawesi Tengah Province, Indonesia	male	48.1	Nov 13	wild caught, aquarium raised		DS-G, DS-G-MF
ZFMK	121930	O_sarasinorum_WF1	Oryzias	sarasinorum		Lake Lindu, Sigi Regency, Sulawesi Tengah Province, Indonesia	male	46.2	Nov 13	wild caught, aquarium raised		DS-G, DS-G-MF
ZFMK	121931	O_sarasinorum_WF2	Oryzias	sarasinorum		Lake Lindu, Sigi Regency, Sulawesi Tengah Province, Indonesia	male	49.1	Nov 13	wild caught, aquarium raised		DS-G, DS-G-MF
ZFMK	139896	O_sarasinorum_NZ1	Oryzias	sarasinorum		Lake Lindu, Sigi Regency, Sulawesi Tengah Province, Indonesia	male	54.5	Apr 14	aquarium bred		DS-G, DS-G-MF
MZB	25209	O_sarasinorum_WF5	Oryzias	sarasinorum		Lake Lindu, Sigi Regency, Sulawesi Tengah Province, Indonesia	female	49.1	Nov 13	wild caught, aquarium raised		DS-G, DS-G-MF, DS-FE
MZB	25210	O_sarasinorum_WF7	Oryzias	sarasinorum		Lake Lindu, Sigi Regency, Sulawesi Tengah Province, Indonesia	female	48.3	Nov 13	wild caught, aquarium raised		DS-G, DS-G-MF, DS-FE
MZB	25211	O_sarasinorum_WF9	Oryzias	sarasinorum		Lake Lindu, Sigi Regency, Sulawesi Tengah Province, Indonesia	female	48.4	Nov 13	wild caught, aquarium raised		DS-G, DS-G-MF, DS-FE
ZFMK	121927	O_sarasinorum_WF3	Oryzias	sarasinorum		Lake Lindu, Sigi Regency, Sulawesi Tengah Province, Indonesia	female	46.2	Nov 13	wild caught, aquarium raised		DS-G, DS-G-MF, DS-FE
ZFMK	121928	O_sarasinorum_WF10	Oryzias	sarasinorum		Lake Lindu, Sigi Regency, Sulawesi Tengah Province, Indonesia	female	50.2	Nov 13	wild caught, aquarium raised		DS-G, DS-G-MF, DS-FE
ZFMK	121929	O_sarasinorum_WF8	Oryzias	sarasinorum		Lake Lindu, Sigi Regency, Sulawesi Tengah Province, Indonesia	female	49.6	Nov 13	wild caught, aquarium raised		DS-G, DS-G-MF, DS-FE
ZFMK	72882	O_sinensis_072877-072888_6_MIP	Oryzias	sinensis		Kuban River, Russia	male	17.7		wild caught		DS-G, DS-G-MF	introduced population
ZFMK	72883	O_sinensis_072877-072888_7_MIP	Oryzias	sinensis		Kuban River, Russia	male	18.3		wild caught		DS-G, DS-G-MF	introduced population
ZFMK	72877	O_sinensis_072877-072888_1_MIP	Oryzias	sinensis		Kuban River, Russia	female	20.1		wild caught		DS-G, DS-G-MF, DS-FE	introduced population
ZFMK	72879	O_sinensis_072877-072888_3_MIP	Oryzias	sinensis		Kuban River, Russia	female	19.3		wild caught		DS-G, DS-G-MF, DS-FE	introduced population
ZFMK	72880	O_sinensis_072877-072888_4_MIP	Oryzias	sinensis		Kuban River, Russia	female	18.5		wild caught		DS-G, DS-G-MF, DS-FE	introduced population
ZFMK	72881	O_sinensis_072877-072888_5_MIP	Oryzias	sinensis		Kuban River, Russia	female	18.5		wild caught		DS-G, DS-G-MF, DS-FE	introduced population
ZFMK	49944	O_soerotoi_PT_15	Oryzias	soerotoi		Lake Tiu, Morowali Utara Regency, Sulawesi Tengah Province, Indonesia	female	26.8	19 May 2012	wild caught, aquarium raised	Paratype	DS-FE
ZFMK	49945	O_soerotoi_PT_16	Oryzias	soerotoi		Lake Tiu, Morowali Utara Regency, Sulawesi Tengah Province, Indonesia	female	25.7	19 May 2012	wild caught, aquarium raised	Paratype	DS-FE
ZFMK	49946	O_soerotoi_PT_17	Oryzias	soerotoi		Lake Tiu, Morowali Utara Regency, Sulawesi Tengah Province, Indonesia	female	29.9	19 May 2012	wild caught, aquarium raised	Paratype	DS-FE
ZFMK	49947	O_soerotoi_PT_18	Oryzias	soerotoi		Lake Tiu, Morowali Utara Regency, Sulawesi Tengah Province, Indonesia	female	27.4	19 May 2012	wild caught, aquarium raised	Paratype	DS-FE
ZFMK	47670	O_wolasi_PT_3	Oryzias	wolasi		Andambao River, Konawe Selatan Regency, Sulawesi Tengah Province, Indonesia	male	24.1	13. Jun 10	wild caught	Paratype	DS-G, DS-G-MF
ZFMK	47671	O_wolasi_PT_4	Oryzias	wolasi		Andambao River, Konawe Selatan Regency, Sulawesi Tengah Province, Indonesia	male	18	13. Jun 10	wild caught	Paratype	DS-G, DS-G-MF
ZFMK	139897	O_woworae_TypB_1	Oryzias	wolasi		Konawe Selatan Regency, Sulawesi Tengah Province, Indonesia	male	23.4	Mar 2014	aquarium import		DS-G, DS-G-MF
ZFMK	139898	O_woworae_TypB_10	Oryzias	wolasi		Konawe Selatan Regency, Sulawesi Tengah Province, Indonesia	male	22.9	Mar 2014	aquarium import		DS-G, DS-G-MF
ZFMK	139899	O_woworae_TypB_11	Oryzias	wolasi		Konawe Selatan Regency, Sulawesi Tengah Province, Indonesia	male	23.7	Mar 2014	aquarium import		DS-G, DS-G-MF
ZFMK	139900	O_woworae_TypB_12	Oryzias	wolasi		Konawe Selatan Regency, Sulawesi Tengah Province, Indonesia	male	23.4	Mar 2014	aquarium import		DS-G, DS-G-MF
ZFMK	139902	O_woworae_TypB_14	Oryzias	wolasi		Konawe Selatan Regency, Sulawesi Tengah Province, Indonesia	male	24.7	Mar 2014	aquarium import		DS-G, DS-G-MF
ZFMK	139903	O_woworae_TypB_15	Oryzias	wolasi		Konawe Selatan Regency, Sulawesi Tengah Province, Indonesia	male	18.9	Mar 2014	aquarium import		DS-G, DS-G-MF
ZFMK	139904	O_woworae_TypB_2	Oryzias	wolasi		Konawe Selatan Regency, Sulawesi Tengah Province, Indonesia	male	22.6	Mar 2014	aquarium import		DS-G, DS-G-MF
ZFMK	139908	O_woworae_TypB_6	Oryzias	wolasi		Konawe Selatan Regency, Sulawesi Tengah Province, Indonesia	male	22.7	Mar 2014	aquarium import		DS-G, DS-G-MF
ZFMK	139912	O_woworae_TypB_NZ_1	Oryzias	wolasi		Konawe Selatan Regency, Sulawesi Tengah Province, Indonesia	male	24.2	Oct 2014	aquarium bred		DS-G, DS-G-MF
ZFMK	47668	O_wolasi_PT_1	Oryzias	wolasi		Andambao River, Konawe Selatan Regency, Sulawesi Tengah Province, Indonesia	female	19.7	13. Jun 10	wild caught	Paratype	DS-G, DS-G-MF, DS-FE
ZFMK	139901	O_woworae_TypB_13	Oryzias	wolasi		Konawe Selatan Regency, Sulawesi Tengah Province, Indonesia	female	22.3	Mar 2014	aquarium import		DS-G, DS-G-MF, DS-FE
ZFMK	139905	O_woworae_TypB_3	Oryzias	wolasi		Konawe Selatan Regency, Sulawesi Tengah Province, Indonesia	female	22.8	Mar 2014	aquarium import		DS-G, DS-G-MF, DS-FE
ZFMK	139906	O_woworae_TypB_4	Oryzias	wolasi		Konawe Selatan Regency, Sulawesi Tengah Province, Indonesia	female	23.7	Mar 2014	aquarium import		DS-G, DS-G-MF, DS-FE
ZFMK	139907	O_woworae_TypB_5	Oryzias	wolasi		Konawe Selatan Regency, Sulawesi Tengah Province, Indonesia	female	23.1	Mar 2014	aquarium import		DS-G, DS-G-MF, DS-FE
ZFMK	139909	O_woworae_TypB_7	Oryzias	wolasi		Konawe Selatan Regency, Sulawesi Tengah Province, Indonesia	female	22.9	Mar 2014	aquarium import		DS-G, DS-G-MF, DS-FE
ZFMK	139910	O_woworae_TypB_8	Oryzias	wolasi		Konawe Selatan Regency, Sulawesi Tengah Province, Indonesia	female	22.6	Mar 2014	aquarium import		DS-G, DS-G-MF, DS-FE
ZFMK	139911	O_woworae_TypB_9	Oryzias	wolasi		Konawe Selatan Regency, Sulawesi Tengah Province, Indonesia	female	23.3	Mar 2014	aquarium import		DS-G, DS-G-MF, DS-FE
ZFMK	139913	O_woworae_TypB_NZ_2	Oryzias	wolasi		Konawe Selatan Regency, Sulawesi Tengah Province, Indonesia	female	26.1	Oct 2014	aquarium bred		DS-G, DS-G-MF, DS-FE
ZFMK	139914	O_woworae_TypB_NZ_3	Oryzias	wolasi		Konawe Selatan Regency, Sulawesi Tengah Province, Indonesia	female	26.3	Oct 2014	aquarium bred		DS-G, DS-G-MF, DS-FE
ZFMK	139915	O_woworae_TypB_NZ_4	Oryzias	wolasi		Konawe Selatan Regency, Sulawesi Tengah Province, Indonesia	female	28.2	Oct 2014	aquarium bred		DS-G, DS-G-MF, DS-FE
ZFMK	139922	O_woworae_TypA_AQ_15	Oryzias	woworae		Fotuno Pool, Muna Island, Muna Regency, Sulawesi Tenggara Province, Indonesia	male	25.9		aquarium import		DS-G, DS-G-MF
ZFMK	139923	O_woworae_TypA_AQ_16	Oryzias	woworae		Fotuno Pool, Muna Island, Muna Regency, Sulawesi Tenggara Province, Indonesia	male	25.4		aquarium import		DS-G, DS-G-MF
ZFMK	139927	O_woworae_TypA_AQ_7	Oryzias	woworae		Fotuno Pool, Muna Island, Muna Regency, Sulawesi Tenggara Province, Indonesia	male	25.9		aquarium import		DS-G, DS-G-MF
ZFMK	139916	O_woworae_TypA_AQ_1	Oryzias	woworae		Fotuno Pool, Muna Island, Muna Regency, Sulawesi Tenggara Province, Indonesia	female	24.1		aquarium import		DS-G, DS-G-MF, DS-FE
ZFMK	139917	O_woworae_TypA_AQ_10	Oryzias	woworae		Fotuno Pool, Muna Island, Muna Regency, Sulawesi Tenggara Province, Indonesia	female	21.3		aquarium import		DS-G, DS-G-MF, DS-FE
ZFMK	139918	O_woworae_TypA_AQ_11	Oryzias	woworae		Fotuno Pool, Muna Island, Muna Regency, Sulawesi Tenggara Province, Indonesia	female	22.6		aquarium import		DS-G, DS-G-MF, DS-FE
ZFMK	139919	O_woworae_TypA_AQ_12	Oryzias	woworae		Fotuno Pool, Muna Island, Muna Regency, Sulawesi Tenggara Province, Indonesia	female	23		aquarium import		DS-G, DS-G-MF, DS-FE
ZFMK	139920	O_woworae_TypA_AQ_13	Oryzias	woworae		Fotuno Pool, Muna Island, Muna Regency, Sulawesi Tenggara Province, Indonesia	female	23		aquarium import		DS-G, DS-G-MF, DS-FE
ZFMK	139921	O_woworae_TypA_AQ_14	Oryzias	woworae		Fotuno Pool, Muna Island, Muna Regency, Sulawesi Tenggara Province, Indonesia	female	25		aquarium import		DS-G, DS-G-MF, DS-FE
ZFMK	139924	O_woworae_TypA_AQ_2	Oryzias	woworae		Fotuno Pool, Muna Island, Muna Regency, Sulawesi Tenggara Province, Indonesia	female	27.2		aquarium import		DS-G, DS-G-MF, DS-FE
ZFMK	139925	O_woworae_TypA_AQ_3	Oryzias	woworae		Fotuno Pool, Muna Island, Muna Regency, Sulawesi Tenggara Province, Indonesia	female	26.5		aquarium import		DS-G, DS-G-MF, DS-FE
ZFMK	139926	O_woworae_TypA_AQ_4	Oryzias	woworae		Fotuno Pool, Muna Island, Muna Regency, Sulawesi Tenggara Province, Indonesia	female	25.1		aquarium import		DS-G, DS-G-MF, DS-FE
ZFMK	139928	O_woworae_TypA_AQ_8	Oryzias	woworae		Fotuno Pool, Muna Island, Muna Regency, Sulawesi Tenggara Province, Indonesia	female	21.8		aquarium import		DS-G, DS-G-MF, DS-FE
ZFMK	139929	O_woworae_TypA_AQ_9	Oryzias	woworae		Fotuno Pool, Muna Island, Muna Regency, Sulawesi Tenggara Province, Indonesia	female	21.4		aquarium import		DS-G, DS-G-MF, DS-FE
